# Supplementary material for: Exploring the role of competition induced by non-vaccine serotypes for herd protection following pneumococcal vaccination
Source: J R Soc Interface. 2017 Nov 1;14(136):20170620. doi: 10.1098/rsif.2017.0620 (PMC5721164; doi:10.1098/rsif.2017.0620)
Supplement: Data [file rsif20170620supp3.csv]

Fig1 up							Fig 1 lo								Fig3										Fig2										Fig4 part1								Fig4 part2
	Age	Model	Value	name				Valency	Model	Value	Age	Prevalence				PCV	Model	Value	Age	Prevalence	Carriage	grouping				Valency	Value	Age	Prevalence	Carriage	Group	lab				Valency	Model	Value	Age	Prevalence				PCV	Model	Value	Age	Prevalence	grouping
1	1	Bottomley et al	0.2	Cumulative age distribution			1	1	Bottomley et al	0.058098422	<5 year olds	40% prevalence in children scenario			1	VII	Bottomley et al	0.85	<5 year olds	40%	VT	Bottomley et al 40%			1	1	0.87	<5 year olds	40	ST '1'	Flasche at al	40-Flasche			1	1	Bottomley et al	0.51	<5 year olds	40%			1	VII	Bottomley et al	0.64	<5 year olds	40%	Bottomley et al 40%
2	2	Bottomley et al	0.2	Cumulative age distribution			2	2	Bottomley et al	0.058098422	<5 year olds	40% prevalence in children scenario			2	X	Bottomley et al	0.85	<5 year olds	40%	VT	Bottomley et al 40%			2	1	0.87	<5 year olds	40	VT	Flasche at al	40-Flasche			2	2	Bottomley et al	0.53	<5 year olds	40%			2	X	Bottomley et al	0.64	<5 year olds	40%	Bottomley et al 40%
3	3	Bottomley et al	0.2	Cumulative age distribution			3	3	Bottomley et al	0.058098422	<5 year olds	40% prevalence in children scenario			3	XIII	Bottomley et al	0.76	<5 year olds	40%	VT	Bottomley et al 40%			3	1	0.04	<5 year olds	40	VT+NVT	Flasche at al	40-Flasche			3	3	Bottomley et al	0.56	<5 year olds	40%			3	XIII	Bottomley et al	0.75	<5 year olds	40%	Bottomley et al 40%
4	4	Bottomley et al	0.2	Cumulative age distribution			4	4	Bottomley et al	0.058098422	<5 year olds	40% prevalence in children scenario			4	XV	Bottomley et al	0.76	<5 year olds	40%	VT	Bottomley et al 40%			4	1	0.74	>=5 year olds	40	ST '1'	Flasche at al	40-Flasche			4	4	Bottomley et al	0.59	<5 year olds	40%			4	XV	Bottomley et al	0.75	<5 year olds	40%	Bottomley et al 40%
5	5	Bottomley et al	0.2	Cumulative age distribution			5	5	Bottomley et al	0.058098422	<5 year olds	40% prevalence in children scenario			5	VII	Cobey&Lipsitch	1	<5 year olds	40%	VT	Cobey&Lipsitch 40%			5	1	0.74	>=5 year olds	40	VT	Flasche at al	40-Flasche			5	5	Bottomley et al	0.62	<5 year olds	40%			5	VII	Cobey&Lipsitch	0.34	<5 year olds	40%	Cobey&Lipsitch 40%
6	6	Bottomley et al	1	Cumulative age distribution			6	6	Bottomley et al	0.058098422	<5 year olds	40% prevalence in children scenario			6	X	Cobey&Lipsitch	1	<5 year olds	40%	VT	Cobey&Lipsitch 40%			6	1	0.03	>=5 year olds	40	VT+NVT	Flasche at al	40-Flasche			6	6	Bottomley et al	0.65	<5 year olds	40%			6	X	Cobey&Lipsitch	0.34	<5 year olds	40%	Cobey&Lipsitch 40%
7	7	Bottomley et al	1	Cumulative age distribution			7	7	Bottomley et al	0.007218511	<5 year olds	40% prevalence in children scenario			7	XIII	Cobey&Lipsitch	1	<5 year olds	40%	VT	Cobey&Lipsitch 40%			7	2	0.83	<5 year olds	40	ST '1'	Flasche at al	40-Flasche			7	7	Bottomley et al	0.68	<5 year olds	40%			7	XIII	Cobey&Lipsitch	0.36	<5 year olds	40%	Cobey&Lipsitch 40%
8	8	Bottomley et al	1	Cumulative age distribution			8	8	Bottomley et al	0.007218511	<5 year olds	40% prevalence in children scenario			8	XV	Cobey&Lipsitch	1	<5 year olds	40%	VT	Cobey&Lipsitch 40%			8	2	0.85	<5 year olds	40	VT	Flasche at al	40-Flasche			8	8	Bottomley et al	0.71	<5 year olds	40%			8	XV	Cobey&Lipsitch	0.36	<5 year olds	40%	Cobey&Lipsitch 40%
9	9	Bottomley et al	1	Cumulative age distribution			9	9	Bottomley et al	0.007218511	<5 year olds	40% prevalence in children scenario			9	VII	Flasche et al	0.82	<5 year olds	40%	VT	Flasche et al 40%			9	2	0.07	<5 year olds	40	VT+NVT	Flasche at al	40-Flasche			9	9	Bottomley et al	0.74	<5 year olds	40%			9	VII	Flasche et al	0.72	<5 year olds	40%	Flasche et al 40%
10	10	Bottomley et al	1	Cumulative age distribution			10	10	Bottomley et al	0.007218511	<5 year olds	40% prevalence in children scenario			10	X	Flasche et al	0.82	<5 year olds	40%	VT	Flasche et al 40%			10	2	0.68	>=5 year olds	40	ST '1'	Flasche at al	40-Flasche			10	10	Bottomley et al	0.77	<5 year olds	40%			10	X	Flasche et al	0.72	<5 year olds	40%	Flasche et al 40%
11	11	Bottomley et al	1	Cumulative age distribution			11	11	Bottomley et al	0.007218511	<5 year olds	40% prevalence in children scenario			11	XIII	Flasche et al	0.81	<5 year olds	40%	VT	Flasche et al 40%			11	2	0.7	>=5 year olds	40	VT	Flasche at al	40-Flasche			11	11	Bottomley et al	0.8	<5 year olds	40%			11	XIII	Flasche et al	0.79	<5 year olds	40%	Flasche et al 40%
12	12	Bottomley et al	1	Cumulative age distribution			12	12	Bottomley et al	0.007218511	<5 year olds	40% prevalence in children scenario			12	XV	Flasche et al	0.81	<5 year olds	40%	VT	Flasche et al 40%			12	2	0.06	>=5 year olds	40	VT+NVT	Flasche at al	40-Flasche			12	12	Bottomley et al	0.81	<5 year olds	40%			12	XV	Flasche et al	0.79	<5 year olds	40%	Flasche et al 40%
13	13	Bottomley et al	1	Cumulative age distribution			13	13	Bottomley et al	0.007218511	<5 year olds	40% prevalence in children scenario			13	VII	Bottomley et al	0.73	<5 year olds	70%	VT	Bottomley et al 70%			13	3	0.79	<5 year olds	40	ST '1'	Flasche at al	40-Flasche			13	13	Bottomley et al	0.82	<5 year olds	40%			13	VII	Bottomley et al	0.85	<5 year olds	70%	Bottomley et al 70%
14	14	Bottomley et al	1	Cumulative age distribution			14	14	Bottomley et al	0	<5 year olds	40% prevalence in children scenario			14	X	Bottomley et al	0.73	<5 year olds	70%	VT	Bottomley et al 70%			14	3	0.85	<5 year olds	40	VT	Flasche at al	40-Flasche			14	14	Bottomley et al	0.82	<5 year olds	40%			14	X	Bottomley et al	0.85	<5 year olds	70%	Bottomley et al 70%
15	15	Bottomley et al	1	Cumulative age distribution			15	15	Bottomley et al	0	<5 year olds	40% prevalence in children scenario			15	XIII	Bottomley et al	0.69	<5 year olds	70%	VT	Bottomley et al 70%			15	3	0.1	<5 year olds	40	VT+NVT	Flasche at al	40-Flasche			15	15	Bottomley et al	0.82	<5 year olds	40%			15	XIII	Bottomley et al	0.91	<5 year olds	70%	Bottomley et al 70%
16	16	Bottomley et al	1	Cumulative age distribution			16	16	Bottomley et al	0	<5 year olds	40% prevalence in children scenario			16	XV	Bottomley et al	0.69	<5 year olds	70%	VT	Bottomley et al 70%			16	3	0.6	>=5 year olds	40	ST '1'	Flasche at al	40-Flasche			16	16	Bottomley et al	0.82	<5 year olds	40%			16	XV	Bottomley et al	0.91	<5 year olds	70%	Bottomley et al 70%
17	17	Bottomley et al	1	Cumulative age distribution			17	17	Bottomley et al	0	<5 year olds	40% prevalence in children scenario			17	VII	Cobey&Lipsitch	1	<5 year olds	70%	VT	Cobey&Lipsitch 70%			17	3	0.7	>=5 year olds	40	VT	Flasche at al	40-Flasche			17	17	Bottomley et al	0.82	<5 year olds	40%			17	VII	Cobey&Lipsitch	0.34	<5 year olds	70%	Cobey&Lipsitch 70%
18	18	Bottomley et al	1	Cumulative age distribution			18	18	Bottomley et al	0	<5 year olds	40% prevalence in children scenario			18	X	Cobey&Lipsitch	1	<5 year olds	70%	VT	Cobey&Lipsitch 70%			18	3	0.11	>=5 year olds	40	VT+NVT	Flasche at al	40-Flasche			18	18	Bottomley et al	0.82	<5 year olds	40%			18	X	Cobey&Lipsitch	0.34	<5 year olds	70%	Cobey&Lipsitch 70%
19	19	Bottomley et al	1	Cumulative age distribution			19	19	Bottomley et al	0	<5 year olds	40% prevalence in children scenario			19	XIII	Cobey&Lipsitch	1	<5 year olds	70%	VT	Cobey&Lipsitch 70%			19	4	0.8	<5 year olds	40	ST '1'	Flasche at al	40-Flasche			19	19	Bottomley et al	0.82	<5 year olds	40%			19	XIII	Cobey&Lipsitch	0.36	<5 year olds	70%	Cobey&Lipsitch 70%
20	20	Bottomley et al	1	Cumulative age distribution			20	20	Bottomley et al	0	<5 year olds	40% prevalence in children scenario			20	XV	Cobey&Lipsitch	1	<5 year olds	70%	VT	Cobey&Lipsitch 70%			20	4	0.86	<5 year olds	40	VT	Flasche at al	40-Flasche			20	20	Bottomley et al	0.82	<5 year olds	40%			20	XV	Cobey&Lipsitch	0.36	<5 year olds	70%	Cobey&Lipsitch 70%
21	21	Bottomley et al	1	Cumulative age distribution			21	1	Cobey & Lipsitch	0.121938708	<5 year olds	40% prevalence in children scenario			21	VII	Flasche et al	0.66	<5 year olds	70%	VT	Flasche et al 70%			21	4	0.14	<5 year olds	40	VT+NVT	Flasche at al	40-Flasche			21	1	Cobey&Lipsitch	0.33	<5 year olds	40%			21	VII	Flasche et al	0.96	<5 year olds	70%	Flasche et al 70%
22	22	Bottomley et al	1	Cumulative age distribution			22	2	Cobey & Lipsitch	0.076533136	<5 year olds	40% prevalence in children scenario			22	X	Flasche et al	0.66	<5 year olds	70%	VT	Flasche et al 70%			22	4	0.57	>=5 year olds	40	ST '1'	Flasche at al	40-Flasche			22	2	Cobey&Lipsitch	0.33	<5 year olds	40%			22	X	Flasche et al	0.96	<5 year olds	70%	Flasche et al 70%
23	23	Bottomley et al	1	Cumulative age distribution			23	3	Cobey & Lipsitch	0.049528701	<5 year olds	40% prevalence in children scenario			23	XIII	Flasche et al	0.65	<5 year olds	70%	VT	Flasche et al 70%			23	4	0.7	>=5 year olds	40	VT	Flasche at al	40-Flasche			23	3	Cobey&Lipsitch	0.34	<5 year olds	40%			23	XIII	Flasche et al	0.97	<5 year olds	70%	Flasche et al 70%
24	24	Bottomley et al	1	Cumulative age distribution			24	4	Cobey & Lipsitch	0.038522717	<5 year olds	40% prevalence in children scenario			24	XV	Flasche et al	0.65	<5 year olds	70%	VT	Flasche et al 70%			24	4	0.14	>=5 year olds	40	VT+NVT	Flasche at al	40-Flasche			24	4	Cobey&Lipsitch	0.34	<5 year olds	40%			24	XV	Flasche et al	0.97	<5 year olds	70%	Flasche et al 70%
25	25	Bottomley et al	1	Cumulative age distribution			25	5	Cobey & Lipsitch	0.023361698	<5 year olds	40% prevalence in children scenario			25	VII	Bottomley et al	0.77	>5 year olds	40%	VT	Bottomley et al 40%			25	5	0.78	<5 year olds	40	ST '1'	Flasche at al	40-Flasche			25	5	Cobey&Lipsitch	0.34	<5 year olds	40%			25	VII	Bottomley et al	0.64	All ages	40%	Bottomley et al 40%
26	26	Bottomley et al	1	Cumulative age distribution			26	6	Cobey & Lipsitch	0.012844137	<5 year olds	40% prevalence in children scenario			26	X	Bottomley et al	0.77	>5 year olds	40%	VT	Bottomley et al 40%			26	5	0.84	<5 year olds	40	VT	Flasche at al	40-Flasche			26	6	Cobey&Lipsitch	0.35	<5 year olds	40%			26	X	Bottomley et al	0.64	All ages	40%	Bottomley et al 40%
27	27	Bottomley et al	1	Cumulative age distribution			27	7	Cobey & Lipsitch	0.021529405	<5 year olds	40% prevalence in children scenario			27	XIII	Bottomley et al	0.65	>5 year olds	40%	VT	Bottomley et al 40%			27	5	0.18	<5 year olds	40	VT+NVT	Flasche at al	40-Flasche			27	7	Cobey&Lipsitch	0.36	<5 year olds	40%			27	XIII	Bottomley et al	0.76	All ages	40%	Bottomley et al 40%
28	28	Bottomley et al	1	Cumulative age distribution			28	8	Cobey & Lipsitch	0.015092288	<5 year olds	40% prevalence in children scenario			28	XV	Bottomley et al	0.65	>5 year olds	40%	VT	Bottomley et al 40%			28	5	0.56	>=5 year olds	40	ST '1'	Flasche at al	40-Flasche			28	8	Cobey&Lipsitch	0.36	<5 year olds	40%			28	XV	Bottomley et al	0.76	All ages	40%	Bottomley et al 40%
29	29	Bottomley et al	1	Cumulative age distribution			29	9	Cobey & Lipsitch	0.002958671	<5 year olds	40% prevalence in children scenario			29	VII	Cobey&Lipsitch	1	>5 year olds	40%	VT	Cobey&Lipsitch 40%			29	5	0.66	>=5 year olds	40	VT	Flasche at al	40-Flasche			29	9	Cobey&Lipsitch	0.36	<5 year olds	40%			29	VII	Cobey&Lipsitch	0.34	All ages	40%	Cobey&Lipsitch 40%
30	30	Bottomley et al	1	Cumulative age distribution			30	10	Cobey & Lipsitch	0.009840019	<5 year olds	40% prevalence in children scenario			30	X	Cobey&Lipsitch	1	>5 year olds	40%	VT	Cobey&Lipsitch 40%			30	5	0.16	>=5 year olds	40	VT+NVT	Flasche at al	40-Flasche			30	10	Cobey&Lipsitch	0.37	<5 year olds	40%			30	X	Cobey&Lipsitch	0.34	All ages	40%	Cobey&Lipsitch 40%
31	31	Bottomley et al	1	Cumulative age distribution			31	11	Cobey & Lipsitch	0.005330268	<5 year olds	40% prevalence in children scenario			31	XIII	Cobey&Lipsitch	1	>5 year olds	40%	VT	Cobey&Lipsitch 40%			31	6	0.72	<5 year olds	40	ST '1'	Flasche at al	40-Flasche			31	11	Cobey&Lipsitch	0.38	<5 year olds	40%			31	XIII	Cobey&Lipsitch	0.36	All ages	40%	Cobey&Lipsitch 40%
32	32	Bottomley et al	1	Cumulative age distribution			32	12	Cobey & Lipsitch	0.005642038	<5 year olds	40% prevalence in children scenario			32	XV	Cobey&Lipsitch	1	>5 year olds	40%	VT	Cobey&Lipsitch 40%			32	6	0.83	<5 year olds	40	VT	Flasche at al	40-Flasche			32	12	Cobey&Lipsitch	0.39	<5 year olds	40%			32	XV	Cobey&Lipsitch	0.36	All ages	40%	Cobey&Lipsitch 40%
33	33	Bottomley et al	1	Cumulative age distribution			33	13	Cobey & Lipsitch	0.005356863	<5 year olds	40% prevalence in children scenario			33	VII	Flasche et al	0.66	>5 year olds	40%	VT	Flasche et al 40%			33	6	0.2	<5 year olds	40	VT+NVT	Flasche at al	40-Flasche			33	13	Cobey&Lipsitch	0.4	<5 year olds	40%			33	VII	Flasche et al	0.89	All ages	40%	Flasche et al 40%
34	34	Bottomley et al	1	Cumulative age distribution			34	14	Cobey & Lipsitch	0.004601771	<5 year olds	40% prevalence in children scenario			34	X	Flasche et al	0.66	>5 year olds	40%	VT	Flasche et al 40%			34	6	0.44	>=5 year olds	40	ST '1'	Flasche at al	40-Flasche			34	14	Cobey&Lipsitch	0.41	<5 year olds	40%			34	X	Flasche et al	0.89	All ages	40%	Flasche et al 40%
35	35	Bottomley et al	1	Cumulative age distribution			35	15	Cobey & Lipsitch	0.004267327	<5 year olds	40% prevalence in children scenario			35	XIII	Flasche et al	0.61	>5 year olds	40%	VT	Flasche et al 40%			35	6	0.65	>=5 year olds	40	VT	Flasche at al	40-Flasche			35	15	Cobey&Lipsitch	0.42	<5 year olds	40%			35	XIII	Flasche et al	1	All ages	40%	Flasche et al 40%
36	36	Bottomley et al	1	Cumulative age distribution			36	16	Cobey & Lipsitch	0.001234134	<5 year olds	40% prevalence in children scenario			36	XV	Flasche et al	0.61	>5 year olds	40%	VT	Flasche et al 40%			36	6	0.19	>=5 year olds	40	VT+NVT	Flasche at al	40-Flasche			36	16	Cobey&Lipsitch	0.44	<5 year olds	40%			36	XV	Flasche et al	1	All ages	40%	Flasche et al 40%
37	37	Bottomley et al	1	Cumulative age distribution			37	17	Cobey & Lipsitch	0.00346837	<5 year olds	40% prevalence in children scenario			37	VII	Bottomley et al	0.59	>5 year olds	70%	VT	Bottomley et al 70%			37	7	0.68	<5 year olds	40	ST '1'	Flasche at al	40-Flasche			37	17	Cobey&Lipsitch	0.45	<5 year olds	40%			37	VII	Bottomley et al	0.88	All ages	70%	Bottomley et al 70%
38	38	Bottomley et al	1	Cumulative age distribution			38	18	Cobey & Lipsitch	0.002516628	<5 year olds	40% prevalence in children scenario			38	X	Bottomley et al	0.59	>5 year olds	70%	VT	Bottomley et al 70%			38	7	0.83	<5 year olds	40	VT	Flasche at al	40-Flasche			38	18	Cobey&Lipsitch	0.48	<5 year olds	40%			38	X	Bottomley et al	0.88	All ages	70%	Bottomley et al 70%
39	39	Bottomley et al	1	Cumulative age distribution			39	19	Cobey & Lipsitch	0.003748814	<5 year olds	40% prevalence in children scenario			39	XIII	Bottomley et al	0.55	>5 year olds	70%	VT	Bottomley et al 70%			39	7	0.24	<5 year olds	40	VT+NVT	Flasche at al	40-Flasche			39	19	Cobey&Lipsitch	0.51	<5 year olds	40%			39	XIII	Bottomley et al	0.97	All ages	70%	Bottomley et al 70%
40	40	Bottomley et al	1	Cumulative age distribution			40	20	Cobey & Lipsitch	0.003472487	<5 year olds	40% prevalence in children scenario			40	XV	Bottomley et al	0.55	>5 year olds	70%	VT	Bottomley et al 70%			40	7	0.36	>=5 year olds	40	ST '1'	Flasche at al	40-Flasche			40	20	Cobey&Lipsitch	0.56	<5 year olds	40%			40	XV	Bottomley et al	0.97	All ages	70%	Bottomley et al 70%
41	41	Bottomley et al	1	Cumulative age distribution			41	1	Flasche et al	0.074078715	<5 year olds	40% prevalence in children scenario			41	VII	Cobey&Lipsitch	1	>5 year olds	70%	VT	Cobey&Lipsitch 70%			41	7	0.62	>=5 year olds	40	VT	Flasche at al	40-Flasche			41	1	Flasche et al	0.56	<5 year olds	40%			41	VII	Cobey&Lipsitch	0.34	All ages	70%	Cobey&Lipsitch 70%
42	42	Bottomley et al	1	Cumulative age distribution			42	2	Flasche et al	0.065432284	<5 year olds	40% prevalence in children scenario			42	X	Cobey&Lipsitch	1	>5 year olds	70%	VT	Cobey&Lipsitch 70%			42	7	0.21	>=5 year olds	40	VT+NVT	Flasche at al	40-Flasche			42	2	Flasche et al	0.58	<5 year olds	40%			42	X	Cobey&Lipsitch	0.34	All ages	70%	Cobey&Lipsitch 70%
43	43	Bottomley et al	1	Cumulative age distribution			43	3	Flasche et al	0.058669124	<5 year olds	40% prevalence in children scenario			43	XIII	Cobey&Lipsitch	1	>5 year olds	70%	VT	Cobey&Lipsitch 70%			43	8	0.69	<5 year olds	40	ST '1'	Flasche at al	40-Flasche			43	3	Flasche et al	0.59	<5 year olds	40%			43	XIII	Cobey&Lipsitch	0.36	All ages	70%	Cobey&Lipsitch 70%
44	44	Bottomley et al	1	Cumulative age distribution			44	4	Flasche et al	0.052410893	<5 year olds	40% prevalence in children scenario			44	XV	Cobey&Lipsitch	1	>5 year olds	70%	VT	Cobey&Lipsitch 70%			44	8	0.81	<5 year olds	40	VT	Flasche at al	40-Flasche			44	4	Flasche et al	0.6	<5 year olds	40%			44	XV	Cobey&Lipsitch	0.36	All ages	70%	Cobey&Lipsitch 70%
45	45	Bottomley et al	1	Cumulative age distribution			45	5	Flasche et al	0.046551777	<5 year olds	40% prevalence in children scenario			45	VII	Flasche et al	0.33	>5 year olds	70%	VT	Flasche et al 70%			45	8	0.26	<5 year olds	40	VT+NVT	Flasche at al	40-Flasche			45	5	Flasche et al	0.61	<5 year olds	40%			45	VII	Flasche et al	1	All ages	70%	Flasche et al 70%
46	46	Bottomley et al	1	Cumulative age distribution			46	6	Flasche et al	0.041248175	<5 year olds	40% prevalence in children scenario			46	X	Flasche et al	0.33	>5 year olds	70%	VT	Flasche et al 70%			46	8	0.36	>=5 year olds	40	ST '1'	Flasche at al	40-Flasche			46	6	Flasche et al	0.62	<5 year olds	40%			46	X	Flasche et al	1	All ages	70%	Flasche et al 70%
47	47	Bottomley et al	1	Cumulative age distribution			47	7	Flasche et al	0.032015137	<5 year olds	40% prevalence in children scenario			47	XIII	Flasche et al	0.3	>5 year olds	70%	VT	Flasche et al 70%			47	8	0.57	>=5 year olds	40	VT	Flasche at al	40-Flasche			47	7	Flasche et al	0.66	<5 year olds	40%			47	XIII	Flasche et al	1	All ages	70%	Flasche et al 70%
48	48	Bottomley et al	1	Cumulative age distribution			48	8	Flasche et al	0.026848905	<5 year olds	40% prevalence in children scenario			48	XV	Flasche et al	0.3	>5 year olds	70%	VT	Flasche et al 70%			48	8	0.21	>=5 year olds	40	VT+NVT	Flasche at al	40-Flasche			48	8	Flasche et al	0.67	<5 year olds	40%			48	XV	Flasche et al	1	All ages	70%	Flasche et al 70%
49	49	Bottomley et al	1	Cumulative age distribution			49	9	Flasche et al	0.018458651	<5 year olds	40% prevalence in children scenario			49	VII	Bottomley et al	0.36	<5 year olds	40%	VT+NVT	Bottomley et al 40%			49	9	0.67	<5 year olds	40	ST '1'	Flasche at al	40-Flasche			49	9	Flasche et al	0.7	<5 year olds	40%
50	50	Bottomley et al	1	Cumulative age distribution			50	10	Flasche et al	0.012958276	<5 year olds	40% prevalence in children scenario			50	X	Bottomley et al	0.36	<5 year olds	40%	VT+NVT	Bottomley et al 40%			50	9	0.8	<5 year olds	40	VT	Flasche at al	40-Flasche			50	10	Flasche et al	0.72	<5 year olds	40%
51	51	Bottomley et al	1	Cumulative age distribution			51	11	Flasche et al	0.004819558	<5 year olds	40% prevalence in children scenario			51	XIII	Bottomley et al	0.54	<5 year olds	40%	VT+NVT	Bottomley et al 40%			51	9	0.3	<5 year olds	40	VT+NVT	Flasche at al	40-Flasche			51	11	Flasche et al	0.74	<5 year olds	40%
52	52	Bottomley et al	1	Cumulative age distribution			52	12	Flasche et al	0.003460243	<5 year olds	40% prevalence in children scenario			52	XV	Bottomley et al	0.54	<5 year olds	40%	VT+NVT	Bottomley et al 40%			52	9	0.33	>=5 year olds	40	ST '1'	Flasche at al	40-Flasche			52	12	Flasche et al	0.78	<5 year olds	40%
53	53	Bottomley et al	1	Cumulative age distribution			53	13	Flasche et al	0.000933282	<5 year olds	40% prevalence in children scenario			53	VII	Cobey&Lipsitch	0.26	<5 year olds	40%	VT+NVT	Cobey&Lipsitch 40%			53	9	0.57	>=5 year olds	40	VT	Flasche at al	40-Flasche			53	13	Flasche et al	0.8	<5 year olds	40%
54	54	Bottomley et al	1	Cumulative age distribution			54	14	Flasche et al	0.000475691	<5 year olds	40% prevalence in children scenario			54	X	Cobey&Lipsitch	0.26	<5 year olds	40%	VT+NVT	Cobey&Lipsitch 40%			54	9	0.24	>=5 year olds	40	VT+NVT	Flasche at al	40-Flasche			54	14	Flasche et al	0.82	<5 year olds	40%
55	55	Bottomley et al	1	Cumulative age distribution			55	15	Flasche et al	0.000187956	<5 year olds	40% prevalence in children scenario			55	XIII	Cobey&Lipsitch	0.52	<5 year olds	40%	VT+NVT	Cobey&Lipsitch 40%			55	10	0.65	<5 year olds	40	ST '1'	Flasche at al	40-Flasche			55	15	Flasche et al	0.84	<5 year olds	40%
56	56	Bottomley et al	1	Cumulative age distribution			56	16	Flasche et al	0.000100243	<5 year olds	40% prevalence in children scenario			56	XV	Cobey&Lipsitch	0.52	<5 year olds	40%	VT+NVT	Cobey&Lipsitch 40%			56	10	0.78	<5 year olds	40	VT	Flasche at al	40-Flasche			56	16	Flasche et al	0.88	<5 year olds	40%
57	57	Bottomley et al	1	Cumulative age distribution			57	17	Flasche et al	0.000150365	<5 year olds	40% prevalence in children scenario			57	VII	Flasche et al	0.16	<5 year olds	40%	VT+NVT	Flasche et al 40%			57	10	0.33	<5 year olds	40	VT+NVT	Flasche at al	40-Flasche			57	17	Flasche et al	0.89	<5 year olds	40%
58	58	Bottomley et al	1	Cumulative age distribution			58	18	Flasche et al	9.10E-05	<5 year olds	40% prevalence in children scenario			58	X	Flasche et al	0.16	<5 year olds	40%	VT+NVT	Flasche et al 40%			58	10	0.29	>=5 year olds	40	ST '1'	Flasche at al	40-Flasche			58	18	Flasche et al	0.93	<5 year olds	40%
59	59	Bottomley et al	1	Cumulative age distribution			59	19	Flasche et al	6.22E-05	<5 year olds	40% prevalence in children scenario			59	XIII	Flasche et al	0.27	<5 year olds	40%	VT+NVT	Flasche et al 40%			59	10	0.53	>=5 year olds	40	VT	Flasche at al	40-Flasche			59	19	Flasche et al	0.95	<5 year olds	40%
60	60	Bottomley et al	1	Cumulative age distribution			60	20	Flasche et al	3.85E-05	<5 year olds	40% prevalence in children scenario			60	XV	Flasche et al	0.27	<5 year olds	40%	VT+NVT	Flasche et al 40%			60	10	0.25	>=5 year olds	40	VT+NVT	Flasche at al	40-Flasche			60	20	Flasche et al	0.99	<5 year olds	40%
61	61	Bottomley et al	1	Cumulative age distribution			61	1	Bottomley et al	0.074078715	>5 year olds	40% prevalence in children scenario			61	VII	Bottomley et al	0.14	<5 year olds	70%	VT+NVT	Bottomley et al 70%			61	11	0.64	<5 year olds	40	ST '1'	Flasche at al	40-Flasche			61	1	Bottomley et al	0.73	<5 year olds	70%
62	62	Bottomley et al	1	Cumulative age distribution			62	2	Bottomley et al	0.065432284	>5 year olds	40% prevalence in children scenario			62	X	Bottomley et al	0.14	<5 year olds	70%	VT+NVT	Bottomley et al 70%			62	11	0.77	<5 year olds	40	VT	Flasche at al	40-Flasche			62	2	Bottomley et al	0.75	<5 year olds	70%
63	63	Bottomley et al	1	Cumulative age distribution			63	3	Bottomley et al	0.058669124	>5 year olds	40% prevalence in children scenario			63	XIII	Bottomley et al	0.22	<5 year olds	70%	VT+NVT	Bottomley et al 70%			63	11	0.36	<5 year olds	40	VT+NVT	Flasche at al	40-Flasche			63	3	Bottomley et al	0.77	<5 year olds	70%
64	64	Bottomley et al	1	Cumulative age distribution			64	4	Bottomley et al	0.052410893	>5 year olds	40% prevalence in children scenario			64	XV	Bottomley et al	0.22	<5 year olds	70%	VT+NVT	Bottomley et al 70%			64	11	0.27	>=5 year olds	40	ST '1'	Flasche at al	40-Flasche			64	4	Bottomley et al	0.78	<5 year olds	70%
65	65	Bottomley et al	1	Cumulative age distribution			65	5	Bottomley et al	0.046551777	>5 year olds	40% prevalence in children scenario			65	VII	Cobey&Lipsitch	0.09	<5 year olds	70%	VT+NVT	Cobey&Lipsitch 70%			65	11	0.5	>=5 year olds	40	VT	Flasche at al	40-Flasche			65	5	Bottomley et al	0.8	<5 year olds	70%
66	66	Bottomley et al	1	Cumulative age distribution			66	6	Bottomley et al	0.041248175	>5 year olds	40% prevalence in children scenario			66	X	Cobey&Lipsitch	0.09	<5 year olds	70%	VT+NVT	Cobey&Lipsitch 70%			66	11	0.25	>=5 year olds	40	VT+NVT	Flasche at al	40-Flasche			66	6	Bottomley et al	0.81	<5 year olds	70%
67	67	Bottomley et al	1	Cumulative age distribution			67	7	Bottomley et al	0.032015137	>5 year olds	40% prevalence in children scenario			67	XIII	Cobey&Lipsitch	0.03	<5 year olds	70%	VT+NVT	Cobey&Lipsitch 70%			67	12	0.59	<5 year olds	40	ST '1'	Flasche at al	40-Flasche			67	7	Bottomley et al	0.83	<5 year olds	70%
68	68	Bottomley et al	1	Cumulative age distribution			68	8	Bottomley et al	0.026848905	>5 year olds	40% prevalence in children scenario			68	XV	Cobey&Lipsitch	0.03	<5 year olds	70%	VT+NVT	Cobey&Lipsitch 70%			68	12	0.75	<5 year olds	40	VT	Flasche at al	40-Flasche			68	8	Bottomley et al	0.84	<5 year olds	70%
69	69	Bottomley et al	1	Cumulative age distribution			69	9	Bottomley et al	0.018458651	>5 year olds	40% prevalence in children scenario			69	VII	Flasche et al	0.11	<5 year olds	70%	VT+NVT	Flasche et al 70%			69	12	0.38	<5 year olds	40	VT+NVT	Flasche at al	40-Flasche			69	9	Bottomley et al	0.86	<5 year olds	70%
70	70	Bottomley et al	1	Cumulative age distribution			70	10	Bottomley et al	0.012958276	>5 year olds	40% prevalence in children scenario			70	X	Flasche et al	0.11	<5 year olds	70%	VT+NVT	Flasche et al 70%			70	12	0.18	>=5 year olds	40	ST '1'	Flasche at al	40-Flasche			70	10	Bottomley et al	0.88	<5 year olds	70%
71	71	Bottomley et al	1	Cumulative age distribution			71	11	Bottomley et al	0.004819558	>5 year olds	40% prevalence in children scenario			71	XIII	Flasche et al	0.19	<5 year olds	70%	VT+NVT	Flasche et al 70%			71	12	0.46	>=5 year olds	40	VT	Flasche at al	40-Flasche			71	11	Bottomley et al	0.9	<5 year olds	70%
72	72	Bottomley et al	1	Cumulative age distribution			72	12	Bottomley et al	0.003460243	>5 year olds	40% prevalence in children scenario			72	XV	Flasche et al	0.19	<5 year olds	70%	VT+NVT	Flasche et al 70%			72	12	0.25	>=5 year olds	40	VT+NVT	Flasche at al	40-Flasche			72	12	Bottomley et al	0.92	<5 year olds	70%
73	73	Bottomley et al	1	Cumulative age distribution			73	13	Bottomley et al	0.000933282	>5 year olds	40% prevalence in children scenario			73	VII	Bottomley et al	0.2	>5 year olds	40%	VT+NVT	Bottomley et al 40%			73	13	0.58	<5 year olds	40	ST '1'	Flasche at al	40-Flasche			73	13	Bottomley et al	0.96	<5 year olds	70%
74	74	Bottomley et al	1	Cumulative age distribution			74	14	Bottomley et al	0.000475691	>5 year olds	40% prevalence in children scenario			74	X	Bottomley et al	0.2	>5 year olds	40%	VT+NVT	Bottomley et al 40%			74	13	0.73	<5 year olds	40	VT	Flasche at al	40-Flasche			74	14	Bottomley et al	0.97	<5 year olds	70%
75	75	Bottomley et al	1	Cumulative age distribution			75	15	Bottomley et al	0.000187956	>5 year olds	40% prevalence in children scenario			75	XIII	Bottomley et al	0.33	>5 year olds	40%	VT+NVT	Bottomley et al 40%			75	13	0.4	<5 year olds	40	VT+NVT	Flasche at al	40-Flasche			75	15	Bottomley et al	0.98	<5 year olds	70%
76	76	Bottomley et al	1	Cumulative age distribution			76	16	Bottomley et al	0.000100243	>5 year olds	40% prevalence in children scenario			76	XV	Bottomley et al	0.33	>5 year olds	40%	VT+NVT	Bottomley et al 40%			76	13	0.14	>=5 year olds	40	ST '1'	Flasche at al	40-Flasche			76	16	Bottomley et al	1	<5 year olds	70%
77	77	Bottomley et al	1	Cumulative age distribution			77	17	Bottomley et al	0.000150365	>5 year olds	40% prevalence in children scenario			77	VII	Cobey&Lipsitch	0.23	>5 year olds	40%	VT+NVT	Cobey&Lipsitch 40%			77	13	0.41	>=5 year olds	40	VT	Flasche at al	40-Flasche			77	17	Bottomley et al	1	<5 year olds	70%
78	78	Bottomley et al	1	Cumulative age distribution			78	18	Bottomley et al	9.10E-05	>5 year olds	40% prevalence in children scenario			78	X	Cobey&Lipsitch	0.23	>5 year olds	40%	VT+NVT	Cobey&Lipsitch 40%			78	13	0.25	>=5 year olds	40	VT+NVT	Flasche at al	40-Flasche			78	18	Bottomley et al	1	<5 year olds	70%
79	79	Bottomley et al	1	Cumulative age distribution			79	19	Bottomley et al	6.22E-05	>5 year olds	40% prevalence in children scenario			79	XIII	Cobey&Lipsitch	0.46	>5 year olds	40%	VT+NVT	Cobey&Lipsitch 40%			79	14	0.57	<5 year olds	40	ST '1'	Flasche at al	40-Flasche			79	19	Bottomley et al	1	<5 year olds	70%
80	80	Bottomley et al	1	Cumulative age distribution			80	20	Bottomley et al	3.85E-05	>5 year olds	40% prevalence in children scenario			80	XV	Cobey&Lipsitch	0.46	>5 year olds	40%	VT+NVT	Cobey&Lipsitch 40%			80	14	0.71	<5 year olds	40	VT	Flasche at al	40-Flasche			80	20	Bottomley et al	1	<5 year olds	70%
81	81	Bottomley et al	1	Cumulative age distribution			81	1	Cobey & Lipsitch	0.034292302	>5 year olds	40% prevalence in children scenario			81	VII	Flasche et al	0.13	>5 year olds	40%	VT+NVT	Flasche et al 40%			81	14	0.42	<5 year olds	40	VT+NVT	Flasche at al	40-Flasche			81	1	Cobey&Lipsitch	0.33	<5 year olds	70%
82	82	Bottomley et al	1	Cumulative age distribution			82	2	Cobey & Lipsitch	0.034292302	>5 year olds	40% prevalence in children scenario			82	X	Flasche et al	0.13	>5 year olds	40%	VT+NVT	Flasche et al 40%			82	14	0.22	>=5 year olds	40	ST '1'	Flasche at al	40-Flasche			82	2	Cobey&Lipsitch	0.34	<5 year olds	70%
83	83	Bottomley et al	1	Cumulative age distribution			83	3	Cobey & Lipsitch	0.034292302	>5 year olds	40% prevalence in children scenario			83	XIII	Flasche et al	0.224	>5 year olds	40%	VT+NVT	Flasche et al 40%			83	14	0.43	>=5 year olds	40	VT	Flasche at al	40-Flasche			83	3	Cobey&Lipsitch	0.34	<5 year olds	70%
84	84	Bottomley et al	1	Cumulative age distribution			84	4	Cobey & Lipsitch	0.034292302	>5 year olds	40% prevalence in children scenario			84	XV	Flasche et al	0.224	>5 year olds	40%	VT+NVT	Flasche et al 40%			84	14	0.27	>=5 year olds	40	VT+NVT	Flasche at al	40-Flasche			84	4	Cobey&Lipsitch	0.34	<5 year olds	70%
85	85	Bottomley et al	1	Cumulative age distribution			85	5	Cobey & Lipsitch	0.034292302	>5 year olds	40% prevalence in children scenario			85	VII	Bottomley et al	0.06	>5 year olds	70%	VT+NVT	Bottomley et al 70%			85	15	0.54	<5 year olds	40	ST '1'	Flasche at al	40-Flasche			85	5	Cobey&Lipsitch	0.35	<5 year olds	70%
86	86	Bottomley et al	1	Cumulative age distribution			86	6	Cobey & Lipsitch	0.034292302	>5 year olds	40% prevalence in children scenario			86	X	Bottomley et al	0.06	>5 year olds	70%	VT+NVT	Bottomley et al 70%			86	15	0.68	<5 year olds	40	VT	Flasche at al	40-Flasche			86	6	Cobey&Lipsitch	0.35	<5 year olds	70%
87	87	Bottomley et al	1	Cumulative age distribution			87	7	Cobey & Lipsitch	0.007668256	>5 year olds	40% prevalence in children scenario			87	XIII	Bottomley et al	0.11	>5 year olds	70%	VT+NVT	Bottomley et al 70%			87	15	0.44	<5 year olds	40	VT+NVT	Flasche at al	40-Flasche			87	7	Cobey&Lipsitch	0.35	<5 year olds	70%
88	88	Bottomley et al	1	Cumulative age distribution			88	8	Cobey & Lipsitch	0.007668256	>5 year olds	40% prevalence in children scenario			88	XV	Bottomley et al	0.11	>5 year olds	70%	VT+NVT	Bottomley et al 70%			88	15	0.11	>=5 year olds	40	ST '1'	Flasche at al	40-Flasche			88	8	Cobey&Lipsitch	0.35	<5 year olds	70%
89	89	Bottomley et al	1	Cumulative age distribution			89	9	Cobey & Lipsitch	0.007668256	>5 year olds	40% prevalence in children scenario			89	VII	Cobey&Lipsitch	-0.05	>5 year olds	70%	VT+NVT	Cobey&Lipsitch 70%			89	15	0.34	>=5 year olds	40	VT	Flasche at al	40-Flasche			89	9	Cobey&Lipsitch	0.35	<5 year olds	70%
90	90	Bottomley et al	1	Cumulative age distribution			90	10	Cobey & Lipsitch	0.007668256	>5 year olds	40% prevalence in children scenario			90	X	Cobey&Lipsitch	-0.05	>5 year olds	70%	VT+NVT	Cobey&Lipsitch 70%			90	15	0.23	>=5 year olds	40	VT+NVT	Flasche at al	40-Flasche			90	10	Cobey&Lipsitch	0.35	<5 year olds	70%
91	91	Bottomley et al	1	Cumulative age distribution			91	11	Cobey & Lipsitch	0.007668256	>5 year olds	40% prevalence in children scenario			91	XIII	Cobey&Lipsitch	-0.26	>5 year olds	70%	VT+NVT	Cobey&Lipsitch 70%			91	16	0.57	<5 year olds	40	ST '1'	Flasche at al	40-Flasche			91	11	Cobey&Lipsitch	0.36	<5 year olds	70%
92	92	Bottomley et al	1	Cumulative age distribution			92	12	Cobey & Lipsitch	0.007668256	>5 year olds	40% prevalence in children scenario			92	XV	Cobey&Lipsitch	-0.26	>5 year olds	70%	VT+NVT	Cobey&Lipsitch 70%			92	16	0.68	<5 year olds	40	VT	Flasche at al	40-Flasche			92	12	Cobey&Lipsitch	0.36	<5 year olds	70%
93	93	Bottomley et al	1	Cumulative age distribution			93	13	Cobey & Lipsitch	0.007668256	>5 year olds	40% prevalence in children scenario			93	VII	Flasche et al	0.04	>5 year olds	70%	VT+NVT	Flasche et al 70%			93	16	0.47	<5 year olds	40	VT+NVT	Flasche at al	40-Flasche			93	13	Cobey&Lipsitch	0.36	<5 year olds	70%
94	94	Bottomley et al	1	Cumulative age distribution			94	14	Cobey & Lipsitch	0	>5 year olds	40% prevalence in children scenario			94	X	Flasche et al	0.04	>5 year olds	70%	VT+NVT	Flasche et al 70%			94	16	0.12	>=5 year olds	40	ST '1'	Flasche at al	40-Flasche			94	14	Cobey&Lipsitch	0.37	<5 year olds	70%
95	95	Bottomley et al	1	Cumulative age distribution			95	15	Cobey & Lipsitch	0	>5 year olds	40% prevalence in children scenario			95	XIII	Flasche et al	0.08	>5 year olds	70%	VT+NVT	Flasche et al 70%			95	16	0.32	>=5 year olds	40	VT	Flasche at al	40-Flasche			95	15	Cobey&Lipsitch	0.37	<5 year olds	70%
96	96	Bottomley et al	1	Cumulative age distribution			96	16	Cobey & Lipsitch	0	>5 year olds	40% prevalence in children scenario			96	XV	Flasche et al	0.08	>5 year olds	70%	VT+NVT	Flasche et al 70%			96	16	0.24	>=5 year olds	40	VT+NVT	Flasche at al	40-Flasche			96	16	Cobey&Lipsitch	0.37	<5 year olds	70%
97	97	Bottomley et al	1	Cumulative age distribution			97	17	Cobey & Lipsitch	0	>5 year olds	40% prevalence in children scenario													97	17	0.48	<5 year olds	40	ST '1'	Flasche at al	40-Flasche			97	17	Cobey&Lipsitch	0.38	<5 year olds	70%
98	98	Bottomley et al	1	Cumulative age distribution			98	18	Cobey & Lipsitch	0	>5 year olds	40% prevalence in children scenario													98	17	0.65	<5 year olds	40	VT	Flasche at al	40-Flasche			98	18	Cobey&Lipsitch	0.38	<5 year olds	70%
99	99	Bottomley et al	1	Cumulative age distribution			99	19	Cobey & Lipsitch	0	>5 year olds	40% prevalence in children scenario													99	17	0.48	<5 year olds	40	VT+NVT	Flasche at al	40-Flasche			99	19	Cobey&Lipsitch	0.4	<5 year olds	70%
100	100	Bottomley et al	1	Cumulative age distribution			100	20	Cobey & Lipsitch	0	>5 year olds	40% prevalence in children scenario													100	17	0.03	>=5 year olds	40	ST '1'	Flasche at al	40-Flasche			100	20	Cobey&Lipsitch	0.6	<5 year olds	70%
101	1	Cobey&Lipsitch	0	Cumulative age distribution			101	1	Flasche et al	0.033044383	>5 year olds	40% prevalence in children scenario													101	17	0.28	>=5 year olds	40	VT	Flasche at al	40-Flasche			101	1	Flasche et al	0.91	<5 year olds	70%
102	2	Cobey&Lipsitch	0.013189797	Cumulative age distribution			102	2	Flasche et al	0.020003119	>5 year olds	40% prevalence in children scenario													102	17	0.22	>=5 year olds	40	VT+NVT	Flasche at al	40-Flasche			102	2	Flasche et al	0.92	<5 year olds	70%
103	3	Cobey&Lipsitch	0.026332989	Cumulative age distribution			103	3	Flasche et al	0.01336126	>5 year olds	40% prevalence in children scenario													103	18	0.48	<5 year olds	40	ST '1'	Flasche at al	40-Flasche			103	3	Flasche et al	0.93	<5 year olds	70%
104	4	Cobey&Lipsitch	0.039468413	Cumulative age distribution			104	4	Flasche et al	0.010377236	>5 year olds	40% prevalence in children scenario													104	18	0.62	<5 year olds	40	VT	Flasche at al	40-Flasche			104	4	Flasche et al	0.93	<5 year olds	70%
105	5	Cobey&Lipsitch	0.052578687	Cumulative age distribution			105	5	Flasche et al	0.00607874	>5 year olds	40% prevalence in children scenario													105	18	0.49	<5 year olds	40	VT+NVT	Flasche at al	40-Flasche			105	5	Flasche et al	0.93	<5 year olds	70%
106	6	Cobey&Lipsitch	0.065665288	Cumulative age distribution			106	6	Flasche et al	0.003649454	>5 year olds	40% prevalence in children scenario													106	18	0.02	>=5 year olds	40	ST '1'	Flasche at al	40-Flasche			106	6	Flasche et al	0.93	<5 year olds	70%
107	7	Cobey&Lipsitch	0.078770013	Cumulative age distribution			107	7	Flasche et al	0.006390043	>5 year olds	40% prevalence in children scenario													107	18	0.25	>=5 year olds	40	VT	Flasche at al	40-Flasche			107	7	Flasche et al	0.93	<5 year olds	70%
108	8	Cobey&Lipsitch	0.091839229	Cumulative age distribution			108	8	Flasche et al	0.004731243	>5 year olds	40% prevalence in children scenario													108	18	0.21	>=5 year olds	40	VT+NVT	Flasche at al	40-Flasche			108	8	Flasche et al	0.93	<5 year olds	70%
109	9	Cobey&Lipsitch	0.104912145	Cumulative age distribution			109	9	Flasche et al	0.001037429	>5 year olds	40% prevalence in children scenario													109	19	0.47	<5 year olds	40	ST '1'	Flasche at al	40-Flasche			109	9	Flasche et al	0.94	<5 year olds	70%
110	10	Cobey&Lipsitch	0.118005774	Cumulative age distribution			110	10	Flasche et al	0.003458351	>5 year olds	40% prevalence in children scenario													110	19	0.6	<5 year olds	40	VT	Flasche at al	40-Flasche			110	10	Flasche et al	0.94	<5 year olds	70%
111	11	Cobey&Lipsitch	0.131109759	Cumulative age distribution			111	11	Flasche et al	0.00192206	>5 year olds	40% prevalence in children scenario													111	19	0.52	<5 year olds	40	VT+NVT	Flasche at al	40-Flasche			111	11	Flasche et al	0.95	<5 year olds	70%
112	12	Cobey&Lipsitch	0.14422743	Cumulative age distribution			112	12	Flasche et al	0.001969286	>5 year olds	40% prevalence in children scenario													112	19	0.09	>=5 year olds	40	ST '1'	Flasche at al	40-Flasche			112	12	Flasche et al	0.95	<5 year olds	70%
113	13	Cobey&Lipsitch	0.157313291	Cumulative age distribution			113	13	Flasche et al	0.002063807	>5 year olds	40% prevalence in children scenario													113	19	0.27	>=5 year olds	40	VT	Flasche at al	40-Flasche			113	13	Flasche et al	0.96	<5 year olds	70%
114	14	Cobey&Lipsitch	0.170387316	Cumulative age distribution			114	14	Flasche et al	0.001986791	>5 year olds	40% prevalence in children scenario													114	19	0.24	>=5 year olds	40	VT+NVT	Flasche at al	40-Flasche			114	14	Flasche et al	0.97	<5 year olds	70%
115	15	Cobey&Lipsitch	0.183460602	Cumulative age distribution			115	15	Flasche et al	0.001967754	>5 year olds	40% prevalence in children scenario													115	20	0.41	<5 year olds	40	ST '1'	Flasche at al	40-Flasche			115	15	Flasche et al	0.98	<5 year olds	70%
116	16	Cobey&Lipsitch	0.196512804	Cumulative age distribution			116	16	Flasche et al	0.000551181	>5 year olds	40% prevalence in children scenario													116	20	0.55	<5 year olds	40	VT	Flasche at al	40-Flasche			116	16	Flasche et al	0.99	<5 year olds	70%
117	17	Cobey&Lipsitch	0.209552801	Cumulative age distribution			117	17	Flasche et al	0.001917102	>5 year olds	40% prevalence in children scenario													117	20	0.55	<5 year olds	40	VT+NVT	Flasche at al	40-Flasche			117	17	Flasche et al	1	<5 year olds	70%
118	18	Cobey&Lipsitch	0.22258614	Cumulative age distribution			118	18	Flasche et al	0.001519055	>5 year olds	40% prevalence in children scenario													118	20	-0.05	>=5 year olds	40	ST '1'	Flasche at al	40-Flasche			118	18	Flasche et al	1	<5 year olds	70%
119	19	Cobey&Lipsitch	0.235602464	Cumulative age distribution			119	19	Flasche et al	0.002011105	>5 year olds	40% prevalence in children scenario													119	20	0.15	>=5 year olds	40	VT	Flasche at al	40-Flasche			119	19	Flasche et al	1	<5 year olds	70%
120	20	Cobey&Lipsitch	0.248624337	Cumulative age distribution			120	20	Flasche et al	0.002343328	>5 year olds	40% prevalence in children scenario													120	20	0.15	>=5 year olds	40	VT+NVT	Flasche at al	40-Flasche			120	20	Flasche et al	1	<5 year olds	70%
121	21	Cobey&Lipsitch	0.261635483	Cumulative age distribution			121	1	Bottomley et al	0.071993997	<5 year olds	70% prevalence in children scenario													121	1	0.62	<5 year olds	70	ST '1'	Flasche at al	70-Flasche			121	1	Bottomley et al	0.51	All ages	40%
122	22	Cobey&Lipsitch	0.274640711	Cumulative age distribution			122	2	Bottomley et al	0.071993997	<5 year olds	70% prevalence in children scenario													122	1	0.62	<5 year olds	70	VT	Flasche at al	70-Flasche			122	2	Bottomley et al	0.53	All ages	40%
123	23	Cobey&Lipsitch	0.287619308	Cumulative age distribution			123	3	Bottomley et al	0.071993997	<5 year olds	70% prevalence in children scenario													123	1	0.02	<5 year olds	70	VT+NVT	Flasche at al	70-Flasche			123	3	Bottomley et al	0.56	All ages	40%
124	24	Cobey&Lipsitch	0.300611221	Cumulative age distribution			124	4	Bottomley et al	0.071993997	<5 year olds	70% prevalence in children scenario													124	1	0.28	>=5 year olds	70	ST '1'	Flasche at al	70-Flasche			124	4	Bottomley et al	0.59	All ages	40%
125	25	Cobey&Lipsitch	0.313572064	Cumulative age distribution			125	5	Bottomley et al	0.071993997	<5 year olds	70% prevalence in children scenario													125	1	0.28	>=5 year olds	70	VT	Flasche at al	70-Flasche			125	5	Bottomley et al	0.62	All ages	40%
126	26	Cobey&Lipsitch	0.326525509	Cumulative age distribution			126	6	Bottomley et al	0.071993997	<5 year olds	70% prevalence in children scenario													126	1	0	>=5 year olds	70	VT+NVT	Flasche at al	70-Flasche			126	6	Bottomley et al	0.66	All ages	40%
127	27	Cobey&Lipsitch	0.339478585	Cumulative age distribution			127	7	Bottomley et al	0.024967951	<5 year olds	70% prevalence in children scenario													127	2	0.61	<5 year olds	70	ST '1'	Flasche at al	70-Flasche			127	7	Bottomley et al	0.69	All ages	40%
128	28	Cobey&Lipsitch	0.352440538	Cumulative age distribution			128	8	Bottomley et al	0.024967951	<5 year olds	70% prevalence in children scenario													128	2	0.62	<5 year olds	70	VT	Flasche at al	70-Flasche			128	8	Bottomley et al	0.72	All ages	40%
129	29	Cobey&Lipsitch	0.365382517	Cumulative age distribution			129	9	Bottomley et al	0.024967951	<5 year olds	70% prevalence in children scenario													129	2	0.04	<5 year olds	70	VT+NVT	Flasche at al	70-Flasche			129	9	Bottomley et al	0.76	All ages	40%
130	30	Cobey&Lipsitch	0.378319318	Cumulative age distribution			130	10	Bottomley et al	0.024967951	<5 year olds	70% prevalence in children scenario													130	2	0.28	>=5 year olds	70	ST '1'	Flasche at al	70-Flasche			130	10	Bottomley et al	0.8	All ages	40%
131	31	Cobey&Lipsitch	0.391266846	Cumulative age distribution			131	11	Bottomley et al	0.024967951	<5 year olds	70% prevalence in children scenario													131	2	0.29	>=5 year olds	70	VT	Flasche at al	70-Flasche			131	11	Bottomley et al	0.84	All ages	40%
132	32	Cobey&Lipsitch	0.404205126	Cumulative age distribution			132	12	Bottomley et al	0.024967951	<5 year olds	70% prevalence in children scenario													132	2	0.01	>=5 year olds	70	VT+NVT	Flasche at al	70-Flasche			132	12	Bottomley et al	0.86	All ages	40%
133	33	Cobey&Lipsitch	0.417106789	Cumulative age distribution			133	13	Bottomley et al	0.024967951	<5 year olds	70% prevalence in children scenario													133	3	0.62	<5 year olds	70	ST '1'	Flasche at al	70-Flasche			133	13	Bottomley et al	0.86	All ages	40%
134	34	Cobey&Lipsitch	0.429955189	Cumulative age distribution			134	14	Bottomley et al	0.013112901	<5 year olds	70% prevalence in children scenario													134	3	0.63	<5 year olds	70	VT	Flasche at al	70-Flasche			134	14	Bottomley et al	0.86	All ages	40%
135	35	Cobey&Lipsitch	0.442780288	Cumulative age distribution			135	15	Bottomley et al	0.013112901	<5 year olds	70% prevalence in children scenario													135	3	0.06	<5 year olds	70	VT+NVT	Flasche at al	70-Flasche			135	15	Bottomley et al	0.86	All ages	40%
136	36	Cobey&Lipsitch	0.455590961	Cumulative age distribution			136	16	Bottomley et al	0.013112901	<5 year olds	70% prevalence in children scenario													136	3	0.28	>=5 year olds	70	ST '1'	Flasche at al	70-Flasche			136	16	Bottomley et al	0.86	All ages	40%
137	37	Cobey&Lipsitch	0.468388688	Cumulative age distribution			137	17	Bottomley et al	0.013112901	<5 year olds	70% prevalence in children scenario													137	3	0.3	>=5 year olds	70	VT	Flasche at al	70-Flasche			137	17	Bottomley et al	0.86	All ages	40%
138	38	Cobey&Lipsitch	0.481169771	Cumulative age distribution			138	18	Bottomley et al	0.013112901	<5 year olds	70% prevalence in children scenario													138	3	0.02	>=5 year olds	70	VT+NVT	Flasche at al	70-Flasche			138	18	Bottomley et al	0.86	All ages	40%
139	39	Cobey&Lipsitch	0.493914607	Cumulative age distribution			139	19	Bottomley et al	0.013112901	<5 year olds	70% prevalence in children scenario													139	4	0.62	<5 year olds	70	ST '1'	Flasche at al	70-Flasche			139	19	Bottomley et al	0.86	All ages	40%
140	40	Cobey&Lipsitch	0.506626523	Cumulative age distribution			140	20	Bottomley et al	0.013112901	<5 year olds	70% prevalence in children scenario													140	4	0.63	<5 year olds	70	VT	Flasche at al	70-Flasche			140	20	Bottomley et al	0.86	All ages	40%
141	41	Cobey&Lipsitch	0.519311438	Cumulative age distribution			141	1	Cobey & Lipsitch	0.175681215	<5 year olds	70% prevalence in children scenario													141	4	0.09	<5 year olds	70	VT+NVT	Flasche at al	70-Flasche			141	1	Cobey&Lipsitch	0.33	All ages	40%
142	42	Cobey&Lipsitch	0.531963804	Cumulative age distribution			142	2	Cobey & Lipsitch	0.139484738	<5 year olds	70% prevalence in children scenario													142	4	0.27	>=5 year olds	70	ST '1'	Flasche at al	70-Flasche			142	2	Cobey&Lipsitch	0.33	All ages	40%
143	43	Cobey&Lipsitch	0.544577333	Cumulative age distribution			143	3	Cobey & Lipsitch	0.097557476	<5 year olds	70% prevalence in children scenario													143	4	0.29	>=5 year olds	70	VT	Flasche at al	70-Flasche			143	3	Cobey&Lipsitch	0.34	All ages	40%
144	44	Cobey&Lipsitch	0.557126873	Cumulative age distribution			144	4	Cobey & Lipsitch	0.068547321	<5 year olds	70% prevalence in children scenario													144	4	0.03	>=5 year olds	70	VT+NVT	Flasche at al	70-Flasche			144	4	Cobey&Lipsitch	0.34	All ages	40%
145	45	Cobey&Lipsitch	0.569652372	Cumulative age distribution			145	5	Cobey & Lipsitch	0.041027793	<5 year olds	70% prevalence in children scenario													145	5	0.62	<5 year olds	70	ST '1'	Flasche at al	70-Flasche			145	5	Cobey&Lipsitch	0.34	All ages	40%
146	46	Cobey&Lipsitch	0.582128676	Cumulative age distribution			146	6	Cobey & Lipsitch	0.033878552	<5 year olds	70% prevalence in children scenario													146	5	0.65	<5 year olds	70	VT	Flasche at al	70-Flasche			146	6	Cobey&Lipsitch	0.35	All ages	40%
147	47	Cobey&Lipsitch	0.594576131	Cumulative age distribution			147	7	Cobey & Lipsitch	0.021688484	<5 year olds	70% prevalence in children scenario													147	5	0.14	<5 year olds	70	VT+NVT	Flasche at al	70-Flasche			147	7	Cobey&Lipsitch	0.35	All ages	40%
148	48	Cobey&Lipsitch	0.606986598	Cumulative age distribution			148	8	Cobey & Lipsitch	0.01652169	<5 year olds	70% prevalence in children scenario													148	5	0.25	>=5 year olds	70	ST '1'	Flasche at al	70-Flasche			148	8	Cobey&Lipsitch	0.36	All ages	40%
149	49	Cobey&Lipsitch	0.619369693	Cumulative age distribution			149	9	Cobey & Lipsitch	0.019427662	<5 year olds	70% prevalence in children scenario													149	5	0.31	>=5 year olds	70	VT	Flasche at al	70-Flasche			149	9	Cobey&Lipsitch	0.36	All ages	40%
150	50	Cobey&Lipsitch	0.631707664	Cumulative age distribution			150	10	Cobey & Lipsitch	0.009012573	<5 year olds	70% prevalence in children scenario													150	5	0.06	>=5 year olds	70	VT+NVT	Flasche at al	70-Flasche			150	10	Cobey&Lipsitch	0.37	All ages	40%
151	51	Cobey&Lipsitch	0.644017155	Cumulative age distribution			151	11	Cobey & Lipsitch	0.012957153	<5 year olds	70% prevalence in children scenario													151	6	0.62	<5 year olds	70	ST '1'	Flasche at al	70-Flasche			151	11	Cobey&Lipsitch	0.38	All ages	40%
152	52	Cobey&Lipsitch	0.656268575	Cumulative age distribution			152	12	Cobey & Lipsitch	0.011552547	<5 year olds	70% prevalence in children scenario													152	6	0.64	<5 year olds	70	VT	Flasche at al	70-Flasche			152	12	Cobey&Lipsitch	0.39	All ages	40%
153	53	Cobey&Lipsitch	0.66844343	Cumulative age distribution			153	13	Cobey & Lipsitch	0.010484245	<5 year olds	70% prevalence in children scenario													153	6	0.13	<5 year olds	70	VT+NVT	Flasche at al	70-Flasche			153	13	Cobey&Lipsitch	0.39	All ages	40%
154	54	Cobey&Lipsitch	0.680540612	Cumulative age distribution			154	14	Cobey & Lipsitch	0.012930618	<5 year olds	70% prevalence in children scenario													154	6	0.26	>=5 year olds	70	ST '1'	Flasche at al	70-Flasche			154	14	Cobey&Lipsitch	0.4	All ages	40%
155	55	Cobey&Lipsitch	0.692577503	Cumulative age distribution			155	15	Cobey & Lipsitch	0.007329879	<5 year olds	70% prevalence in children scenario													155	6	0.31	>=5 year olds	70	VT	Flasche at al	70-Flasche			155	15	Cobey&Lipsitch	0.42	All ages	40%
156	56	Cobey&Lipsitch	0.704518596	Cumulative age distribution			156	16	Cobey & Lipsitch	0.00574969	<5 year olds	70% prevalence in children scenario													156	6	0.06	>=5 year olds	70	VT+NVT	Flasche at al	70-Flasche			156	16	Cobey&Lipsitch	0.44	All ages	40%
157	57	Cobey&Lipsitch	0.716362782	Cumulative age distribution			157	17	Cobey & Lipsitch	0.006127974	<5 year olds	70% prevalence in children scenario													157	7	0.61	<5 year olds	70	ST '1'	Flasche at al	70-Flasche			157	17	Cobey&Lipsitch	0.45	All ages	40%
158	58	Cobey&Lipsitch	0.728130404	Cumulative age distribution			158	18	Cobey & Lipsitch	0.006098863	<5 year olds	70% prevalence in children scenario													158	7	0.65	<5 year olds	70	VT	Flasche at al	70-Flasche			158	18	Cobey&Lipsitch	0.48	All ages	40%
159	59	Cobey&Lipsitch	0.739790021	Cumulative age distribution			159	19	Cobey & Lipsitch	0.008073467	<5 year olds	70% prevalence in children scenario													159	7	0.16	<5 year olds	70	VT+NVT	Flasche at al	70-Flasche			159	19	Cobey&Lipsitch	0.51	All ages	40%
160	60	Cobey&Lipsitch	0.751319072	Cumulative age distribution			160	20	Cobey & Lipsitch	0.006127151	<5 year olds	70% prevalence in children scenario													160	7	0.26	>=5 year olds	70	ST '1'	Flasche at al	70-Flasche			160	20	Cobey&Lipsitch	0.56	All ages	40%
161	61	Cobey&Lipsitch	0.762726434	Cumulative age distribution			161	1	Flasche et al	0.076597323	<5 year olds	70% prevalence in children scenario													161	7	0.31	>=5 year olds	70	VT	Flasche at al	70-Flasche			161	1	Flasche et al	0.58	All ages	40%
162	62	Cobey&Lipsitch	0.774010627	Cumulative age distribution			162	2	Flasche et al	0.07160698	<5 year olds	70% prevalence in children scenario													162	7	0.07	>=5 year olds	70	VT+NVT	Flasche at al	70-Flasche			162	2	Flasche et al	0.6	All ages	40%
163	63	Cobey&Lipsitch	0.78514317	Cumulative age distribution			163	3	Flasche et al	0.067448284	<5 year olds	70% prevalence in children scenario													163	8	0.59	<5 year olds	70	ST '1'	Flasche at al	70-Flasche			163	3	Flasche et al	0.61	All ages	40%
164	64	Cobey&Lipsitch	0.796121475	Cumulative age distribution			164	4	Flasche et al	0.063472903	<5 year olds	70% prevalence in children scenario													164	8	0.65	<5 year olds	70	VT	Flasche at al	70-Flasche			164	4	Flasche et al	0.63	All ages	40%
165	65	Cobey&Lipsitch	0.806924088	Cumulative age distribution			165	5	Flasche et al	0.058841765	<5 year olds	70% prevalence in children scenario													165	8	0.17	<5 year olds	70	VT+NVT	Flasche at al	70-Flasche			165	5	Flasche et al	0.64	All ages	40%
166	66	Cobey&Lipsitch	0.817563586	Cumulative age distribution			166	6	Flasche et al	0.055332329	<5 year olds	70% prevalence in children scenario													166	8	0.22	>=5 year olds	70	ST '1'	Flasche at al	70-Flasche			166	6	Flasche et al	0.66	All ages	40%
167	67	Cobey&Lipsitch	0.828016297	Cumulative age distribution			167	7	Flasche et al	0.051101235	<5 year olds	70% prevalence in children scenario													167	8	0.31	>=5 year olds	70	VT	Flasche at al	70-Flasche			167	7	Flasche et al	0.71	All ages	40%
168	68	Cobey&Lipsitch	0.838275562	Cumulative age distribution			168	8	Flasche et al	0.046177258	<5 year olds	70% prevalence in children scenario													168	8	0.08	>=5 year olds	70	VT+NVT	Flasche at al	70-Flasche			168	8	Flasche et al	0.73	All ages	40%
169	69	Cobey&Lipsitch	0.848330285	Cumulative age distribution			169	9	Flasche et al	0.042626053	<5 year olds	70% prevalence in children scenario													169	9	0.6	<5 year olds	70	ST '1'	Flasche at al	70-Flasche			169	9	Flasche et al	0.75	All ages	40%
170	70	Cobey&Lipsitch	0.858148287	Cumulative age distribution			170	10	Flasche et al	0.036963711	<5 year olds	70% prevalence in children scenario													170	9	0.65	<5 year olds	70	VT	Flasche at al	70-Flasche			170	10	Flasche et al	0.79	All ages	40%
171	71	Cobey&Lipsitch	0.867749912	Cumulative age distribution			171	11	Flasche et al	0.033271424	<5 year olds	70% prevalence in children scenario													171	9	0.2	<5 year olds	70	VT+NVT	Flasche at al	70-Flasche			171	11	Flasche et al	0.81	All ages	40%
172	72	Cobey&Lipsitch	0.877078937	Cumulative age distribution			172	12	Flasche et al	0.028560463	<5 year olds	70% prevalence in children scenario													172	9	0.2	>=5 year olds	70	ST '1'	Flasche at al	70-Flasche			172	12	Flasche et al	0.85	All ages	40%
173	73	Cobey&Lipsitch	0.886141652	Cumulative age distribution			173	13	Flasche et al	0.023798916	<5 year olds	70% prevalence in children scenario													173	9	0.31	>=5 year olds	70	VT	Flasche at al	70-Flasche			173	13	Flasche et al	0.9	All ages	40%
174	74	Cobey&Lipsitch	0.894904396	Cumulative age distribution			174	14	Flasche et al	0.020015204	<5 year olds	70% prevalence in children scenario													174	9	0.09	>=5 year olds	70	VT+NVT	Flasche at al	70-Flasche			174	14	Flasche et al	0.91	All ages	40%
175	75	Cobey&Lipsitch	0.903393062	Cumulative age distribution			175	15	Flasche et al	0.015582695	<5 year olds	70% prevalence in children scenario													175	10	0.59	<5 year olds	70	ST '1'	Flasche at al	70-Flasche			175	15	Flasche et al	0.97	All ages	40%
176	76	Cobey&Lipsitch	0.911575471	Cumulative age distribution			176	16	Flasche et al	0.010719977	<5 year olds	70% prevalence in children scenario													176	10	0.66	<5 year olds	70	VT	Flasche at al	70-Flasche			176	16	Flasche et al	1	All ages	40%
177	77	Cobey&Lipsitch	0.919417962	Cumulative age distribution			177	17	Flasche et al	0.005846121	<5 year olds	70% prevalence in children scenario													177	10	0.22	<5 year olds	70	VT+NVT	Flasche at al	70-Flasche			177	17	Flasche et al	1	All ages	40%
178	78	Cobey&Lipsitch	0.926919058	Cumulative age distribution			178	18	Flasche et al	0.0030899	<5 year olds	70% prevalence in children scenario													178	10	0.17	>=5 year olds	70	ST '1'	Flasche at al	70-Flasche			178	18	Flasche et al	1	All ages	40%
179	79	Cobey&Lipsitch	0.934076169	Cumulative age distribution			179	19	Flasche et al	0.001158829	<5 year olds	70% prevalence in children scenario													179	10	0.3	>=5 year olds	70	VT	Flasche at al	70-Flasche			179	19	Flasche et al	1	All ages	40%
180	80	Cobey&Lipsitch	0.940873389	Cumulative age distribution			180	20	Flasche et al	0.000595425	<5 year olds	70% prevalence in children scenario													180	10	0.1	>=5 year olds	70	VT+NVT	Flasche at al	70-Flasche			180	20	Flasche et al	1	All ages	40%
181	81	Cobey&Lipsitch	0.947307022	Cumulative age distribution			181	1	Bottomley et al	0.076597323	>5 year olds	70% prevalence in children scenario													181	11	0.58	<5 year olds	70	ST '1'	Flasche at al	70-Flasche			181	1	Bottomley et al	0.75	All ages	70%
182	82	Cobey&Lipsitch	0.953359681	Cumulative age distribution			182	2	Bottomley et al	0.07160698	>5 year olds	70% prevalence in children scenario													182	11	0.66	<5 year olds	70	VT	Flasche at al	70-Flasche			182	2	Bottomley et al	0.78	All ages	70%
183	83	Cobey&Lipsitch	0.959018052	Cumulative age distribution			183	3	Bottomley et al	0.067448284	>5 year olds	70% prevalence in children scenario													183	11	0.25	<5 year olds	70	VT+NVT	Flasche at al	70-Flasche			183	3	Bottomley et al	0.8	All ages	70%
184	84	Cobey&Lipsitch	0.964273257	Cumulative age distribution			184	4	Bottomley et al	0.063472903	>5 year olds	70% prevalence in children scenario													184	11	0.16	>=5 year olds	70	ST '1'	Flasche at al	70-Flasche			184	4	Bottomley et al	0.82	All ages	70%
185	85	Cobey&Lipsitch	0.969120859	Cumulative age distribution			185	5	Bottomley et al	0.058841765	>5 year olds	70% prevalence in children scenario													185	11	0.3	>=5 year olds	70	VT	Flasche at al	70-Flasche			185	5	Bottomley et al	0.83	All ages	70%
186	86	Cobey&Lipsitch	0.973529417	Cumulative age distribution			186	6	Bottomley et al	0.055332329	>5 year olds	70% prevalence in children scenario													186	11	0.1	>=5 year olds	70	VT+NVT	Flasche at al	70-Flasche			186	6	Bottomley et al	0.85	All ages	70%
187	87	Cobey&Lipsitch	0.977555523	Cumulative age distribution			187	7	Bottomley et al	0.051101235	>5 year olds	70% prevalence in children scenario													187	12	0.55	<5 year olds	70	ST '1'	Flasche at al	70-Flasche			187	7	Bottomley et al	0.88	All ages	70%
188	88	Cobey&Lipsitch	0.981170696	Cumulative age distribution			188	8	Bottomley et al	0.046177258	>5 year olds	70% prevalence in children scenario													188	12	0.65	<5 year olds	70	VT	Flasche at al	70-Flasche			188	8	Bottomley et al	0.91	All ages	70%
189	89	Cobey&Lipsitch	0.984396019	Cumulative age distribution			189	9	Bottomley et al	0.042626053	>5 year olds	70% prevalence in children scenario													189	12	0.26	<5 year olds	70	VT+NVT	Flasche at al	70-Flasche			189	9	Bottomley et al	0.94	All ages	70%
190	90	Cobey&Lipsitch	0.987247028	Cumulative age distribution			190	10	Bottomley et al	0.036963711	>5 year olds	70% prevalence in children scenario													190	12	0.14	>=5 year olds	70	ST '1'	Flasche at al	70-Flasche			190	10	Bottomley et al	0.97	All ages	70%
191	91	Cobey&Lipsitch	0.989701158	Cumulative age distribution			191	11	Bottomley et al	0.033271424	>5 year olds	70% prevalence in children scenario													191	12	0.29	>=5 year olds	70	VT	Flasche at al	70-Flasche			191	11	Bottomley et al	1	All ages	70%
192	92	Cobey&Lipsitch	0.991820181	Cumulative age distribution			192	12	Bottomley et al	0.028560463	>5 year olds	70% prevalence in children scenario													192	12	0.11	>=5 year olds	70	VT+NVT	Flasche at al	70-Flasche			192	12	Bottomley et al	1	All ages	70%
193	93	Cobey&Lipsitch	0.993594848	Cumulative age distribution			193	13	Bottomley et al	0.023798916	>5 year olds	70% prevalence in children scenario													193	13	0.54	<5 year olds	70	ST '1'	Flasche at al	70-Flasche			193	13	Bottomley et al	1	All ages	70%
194	94	Cobey&Lipsitch	0.995049203	Cumulative age distribution			194	14	Bottomley et al	0.020015204	>5 year olds	70% prevalence in children scenario													194	13	0.64	<5 year olds	70	VT	Flasche at al	70-Flasche			194	14	Bottomley et al	1	All ages	70%
195	95	Cobey&Lipsitch	0.996241315	Cumulative age distribution			195	15	Bottomley et al	0.015582695	>5 year olds	70% prevalence in children scenario													195	13	0.28	<5 year olds	70	VT+NVT	Flasche at al	70-Flasche			195	15	Bottomley et al	1	All ages	70%
196	96	Cobey&Lipsitch	0.997194117	Cumulative age distribution			196	16	Bottomley et al	0.010719977	>5 year olds	70% prevalence in children scenario													196	13	0.12	>=5 year olds	70	ST '1'	Flasche at al	70-Flasche			196	16	Bottomley et al	1	All ages	70%
197	97	Cobey&Lipsitch	0.997946815	Cumulative age distribution			197	17	Bottomley et al	0.005846121	>5 year olds	70% prevalence in children scenario													197	13	0.27	>=5 year olds	70	VT	Flasche at al	70-Flasche			197	17	Bottomley et al	1	All ages	70%
198	98	Cobey&Lipsitch	0.998521234	Cumulative age distribution			198	18	Bottomley et al	0.0030899	>5 year olds	70% prevalence in children scenario													198	13	0.1	>=5 year olds	70	VT+NVT	Flasche at al	70-Flasche			198	18	Bottomley et al	1	All ages	70%
199	99	Cobey&Lipsitch	0.998955469	Cumulative age distribution			199	19	Bottomley et al	0.001158829	>5 year olds	70% prevalence in children scenario													199	14	0.54	<5 year olds	70	ST '1'	Flasche at al	70-Flasche			199	19	Bottomley et al	1	All ages	70%
200	100	Cobey&Lipsitch	0.999278371	Cumulative age distribution			200	20	Bottomley et al	0.000595425	>5 year olds	70% prevalence in children scenario													200	14	0.64	<5 year olds	70	VT	Flasche at al	70-Flasche			200	20	Bottomley et al	1	All ages	70%
201	1	Flasche et al	0	Cumulative age distribution			201	1	Cobey & Lipsitch	0.038579719	>5 year olds	70% prevalence in children scenario													201	14	0.3	<5 year olds	70	VT+NVT	Flasche at al	70-Flasche			201	1	Cobey&Lipsitch	0.33	All ages	70%
202	2	Flasche et al	0.012394354	Cumulative age distribution			202	2	Cobey & Lipsitch	0.038579719	>5 year olds	70% prevalence in children scenario													202	14	0.1	>=5 year olds	70	ST '1'	Flasche at al	70-Flasche			202	2	Cobey&Lipsitch	0.34	All ages	70%
203	3	Flasche et al	0.024746968	Cumulative age distribution			203	3	Cobey & Lipsitch	0.038579719	>5 year olds	70% prevalence in children scenario													203	14	0.25	>=5 year olds	70	VT	Flasche at al	70-Flasche			203	3	Cobey&Lipsitch	0.34	All ages	70%
204	4	Flasche et al	0.037085392	Cumulative age distribution			204	4	Cobey & Lipsitch	0.038579719	>5 year olds	70% prevalence in children scenario													204	14	0.1	>=5 year olds	70	VT+NVT	Flasche at al	70-Flasche			204	4	Cobey&Lipsitch	0.34	All ages	70%
205	5	Flasche et al	0.04942522	Cumulative age distribution			205	5	Cobey & Lipsitch	0.038579719	>5 year olds	70% prevalence in children scenario													205	15	0.54	<5 year olds	70	ST '1'	Flasche at al	70-Flasche			205	5	Cobey&Lipsitch	0.34	All ages	70%
206	6	Flasche et al	0.061777256	Cumulative age distribution			206	6	Cobey & Lipsitch	0.038579719	>5 year olds	70% prevalence in children scenario													206	15	0.63	<5 year olds	70	VT	Flasche at al	70-Flasche			206	6	Cobey&Lipsitch	0.35	All ages	70%
207	7	Flasche et al	0.075111436	Cumulative age distribution			207	7	Cobey & Lipsitch	0.022277329	>5 year olds	70% prevalence in children scenario													207	15	0.31	<5 year olds	70	VT+NVT	Flasche at al	70-Flasche			207	7	Cobey&Lipsitch	0.35	All ages	70%
208	8	Flasche et al	0.088434315	Cumulative age distribution			208	8	Cobey & Lipsitch	0.022277329	>5 year olds	70% prevalence in children scenario													208	15	0.08	>=5 year olds	70	ST '1'	Flasche at al	70-Flasche			208	8	Cobey&Lipsitch	0.35	All ages	70%
209	9	Flasche et al	0.101769485	Cumulative age distribution			209	9	Cobey & Lipsitch	0.022277329	>5 year olds	70% prevalence in children scenario													209	15	0.24	>=5 year olds	70	VT	Flasche at al	70-Flasche			209	9	Cobey&Lipsitch	0.35	All ages	70%
210	10	Flasche et al	0.115090301	Cumulative age distribution			210	10	Cobey & Lipsitch	0.022277329	>5 year olds	70% prevalence in children scenario													210	15	0.1	>=5 year olds	70	VT+NVT	Flasche at al	70-Flasche			210	10	Cobey&Lipsitch	0.35	All ages	70%
211	11	Flasche et al	0.12841846	Cumulative age distribution			211	11	Cobey & Lipsitch	0.022277329	>5 year olds	70% prevalence in children scenario													211	16	0.52	<5 year olds	70	ST '1'	Flasche at al	70-Flasche			211	11	Cobey&Lipsitch	0.36	All ages	70%
212	12	Flasche et al	0.141734657	Cumulative age distribution			212	12	Cobey & Lipsitch	0.022277329	>5 year olds	70% prevalence in children scenario													212	16	0.62	<5 year olds	70	VT	Flasche at al	70-Flasche			212	12	Cobey&Lipsitch	0.36	All ages	70%
213	13	Flasche et al	0.155017692	Cumulative age distribution			213	13	Cobey & Lipsitch	0.022277329	>5 year olds	70% prevalence in children scenario													213	16	0.33	<5 year olds	70	VT+NVT	Flasche at al	70-Flasche			213	13	Cobey&Lipsitch	0.36	All ages	70%
214	14	Flasche et al	0.16830741	Cumulative age distribution			214	14	Cobey & Lipsitch	0.013595975	>5 year olds	70% prevalence in children scenario													214	16	0.07	>=5 year olds	70	ST '1'	Flasche at al	70-Flasche			214	14	Cobey&Lipsitch	0.36	All ages	70%
215	15	Flasche et al	0.181609336	Cumulative age distribution			215	15	Cobey & Lipsitch	0.013595975	>5 year olds	70% prevalence in children scenario													215	16	0.22	>=5 year olds	70	VT	Flasche at al	70-Flasche			215	15	Cobey&Lipsitch	0.37	All ages	70%
216	16	Flasche et al	0.19490095	Cumulative age distribution			216	16	Cobey & Lipsitch	0.013595975	>5 year olds	70% prevalence in children scenario													216	16	0.1	>=5 year olds	70	VT+NVT	Flasche at al	70-Flasche			216	16	Cobey&Lipsitch	0.37	All ages	70%
217	17	Flasche et al	0.208202299	Cumulative age distribution			217	17	Cobey & Lipsitch	0.013595975	>5 year olds	70% prevalence in children scenario													217	17	0.49	<5 year olds	70	ST '1'	Flasche at al	70-Flasche			217	17	Cobey&Lipsitch	0.38	All ages	70%
218	18	Flasche et al	0.221507442	Cumulative age distribution			218	18	Cobey & Lipsitch	0.013595975	>5 year olds	70% prevalence in children scenario													218	17	0.6	<5 year olds	70	VT	Flasche at al	70-Flasche			218	18	Cobey&Lipsitch	0.38	All ages	70%
219	19	Flasche et al	0.234806564	Cumulative age distribution			219	19	Cobey & Lipsitch	0.013595975	>5 year olds	70% prevalence in children scenario													219	17	0.35	<5 year olds	70	VT+NVT	Flasche at al	70-Flasche			219	19	Cobey&Lipsitch	0.4	All ages	70%
220	20	Flasche et al	0.248076813	Cumulative age distribution			220	20	Cobey & Lipsitch	0.013595975	>5 year olds	70% prevalence in children scenario													220	17	0.02	>=5 year olds	70	ST '1'	Flasche at al	70-Flasche			220	20	Cobey&Lipsitch	0.59	All ages	70%
221	21	Flasche et al	0.260897566	Cumulative age distribution			221	1	Flasche et al	0.151386755	>5 year olds	70% prevalence in children scenario													221	17	0.19	>=5 year olds	70	VT	Flasche at al	70-Flasche			221	1	Flasche et al	1	All ages	70%
222	22	Flasche et al	0.27321743	Cumulative age distribution			222	2	Flasche et al	0.113668065	>5 year olds	70% prevalence in children scenario													222	17	0.09	>=5 year olds	70	VT+NVT	Flasche at al	70-Flasche			222	2	Flasche et al	1	All ages	70%
223	23	Flasche et al	0.285524261	Cumulative age distribution			223	3	Flasche et al	0.078339745	>5 year olds	70% prevalence in children scenario													223	18	0.48	<5 year olds	70	ST '1'	Flasche at al	70-Flasche			223	3	Flasche et al	1	All ages	70%
224	24	Flasche et al	0.297824657	Cumulative age distribution			224	4	Flasche et al	0.052946284	>5 year olds	70% prevalence in children scenario													224	18	0.57	<5 year olds	70	VT	Flasche at al	70-Flasche			224	4	Flasche et al	1	All ages	70%
225	25	Flasche et al	0.310151698	Cumulative age distribution			225	5	Flasche et al	0.029888249	>5 year olds	70% prevalence in children scenario													225	18	0.37	<5 year olds	70	VT+NVT	Flasche at al	70-Flasche			225	5	Flasche et al	1	All ages	70%
226	26	Flasche et al	0.322449784	Cumulative age distribution			226	6	Flasche et al	0.025187915	>5 year olds	70% prevalence in children scenario													226	18	0.01	>=5 year olds	70	ST '1'	Flasche at al	70-Flasche			226	6	Flasche et al	1	All ages	70%
227	27	Flasche et al	0.334722216	Cumulative age distribution			227	7	Flasche et al	0.016400413	>5 year olds	70% prevalence in children scenario													227	18	0.15	>=5 year olds	70	VT	Flasche at al	70-Flasche			227	7	Flasche et al	1	All ages	70%
228	28	Flasche et al	0.34699143	Cumulative age distribution			228	8	Flasche et al	0.01212935	>5 year olds	70% prevalence in children scenario													228	18	0.08	>=5 year olds	70	VT+NVT	Flasche at al	70-Flasche			228	8	Flasche et al	1	All ages	70%
229	29	Flasche et al	0.359254128	Cumulative age distribution			229	9	Flasche et al	0.014568606	>5 year olds	70% prevalence in children scenario													229	19	0.44	<5 year olds	70	ST '1'	Flasche at al	70-Flasche			229	9	Flasche et al	1	All ages	70%
230	30	Flasche et al	0.371518805	Cumulative age distribution			230	10	Flasche et al	0.006349758	>5 year olds	70% prevalence in children scenario													230	19	0.54	<5 year olds	70	VT	Flasche at al	70-Flasche			230	10	Flasche et al	1	All ages	70%
231	31	Flasche et al	0.383744877	Cumulative age distribution			231	11	Flasche et al	0.010790065	>5 year olds	70% prevalence in children scenario													231	19	0.4	<5 year olds	70	VT+NVT	Flasche at al	70-Flasche			231	11	Flasche et al	1	All ages	70%
232	32	Flasche et al	0.395987199	Cumulative age distribution			232	12	Flasche et al	0.009223534	>5 year olds	70% prevalence in children scenario													232	19	-0.02	>=5 year olds	70	ST '1'	Flasche at al	70-Flasche			232	12	Flasche et al	1	All ages	70%
233	33	Flasche et al	0.408220365	Cumulative age distribution			233	13	Flasche et al	0.008978832	>5 year olds	70% prevalence in children scenario													233	19	0.12	>=5 year olds	70	VT	Flasche at al	70-Flasche			233	13	Flasche et al	1	All ages	70%
234	34	Flasche et al	0.420445446	Cumulative age distribution			234	14	Flasche et al	0.009938766	>5 year olds	70% prevalence in children scenario													234	19	0.07	>=5 year olds	70	VT+NVT	Flasche at al	70-Flasche			234	14	Flasche et al	1	All ages	70%
235	35	Flasche et al	0.432657659	Cumulative age distribution			235	15	Flasche et al	0.006171527	>5 year olds	70% prevalence in children scenario													235	20	0.42	<5 year olds	70	ST '1'	Flasche at al	70-Flasche			235	15	Flasche et al	1	All ages	70%
236	36	Flasche et al	0.44486352	Cumulative age distribution			236	16	Flasche et al	0.004936362	>5 year olds	70% prevalence in children scenario													236	20	0.5	<5 year olds	70	VT	Flasche at al	70-Flasche			236	16	Flasche et al	1	All ages	70%
237	37	Flasche et al	0.45707532	Cumulative age distribution			237	17	Flasche et al	0.005416452	>5 year olds	70% prevalence in children scenario													237	20	0.5	<5 year olds	70	VT+NVT	Flasche at al	70-Flasche			237	17	Flasche et al	1	All ages	70%
238	38	Flasche et al	0.469322097	Cumulative age distribution			238	18	Flasche et al	0.005580065	>5 year olds	70% prevalence in children scenario													238	20	-0.08	>=5 year olds	70	ST '1'	Flasche at al	70-Flasche			238	18	Flasche et al	1	All ages	70%
239	39	Flasche et al	0.481519461	Cumulative age distribution			239	19	Flasche et al	0.008004573	>5 year olds	70% prevalence in children scenario													239	20	0.04	>=5 year olds	70	VT	Flasche at al	70-Flasche			239	19	Flasche et al	1	All ages	70%
240	40	Flasche et al	0.49369612	Cumulative age distribution			240	20	Flasche et al	0.006411047	>5 year olds	70% prevalence in children scenario													240	20	0.04	>=5 year olds	70	VT+NVT	Flasche at al	70-Flasche			240	20	Flasche et al	1	All ages	70%
241	41	Flasche et al	0.505857601	Cumulative age distribution																					241	1	0.98	<5 year olds	40	ST '1'	Bottomley et al	40-Bottomley
242	42	Flasche et al	0.518022876	Cumulative age distribution																					242	1	0.98	<5 year olds	40	VT	Bottomley et al	40-Bottomley
243	43	Flasche et al	0.530173962	Cumulative age distribution																					243	1	0.04	<5 year olds	40	VT+NVT	Bottomley et al	40-Bottomley
244	44	Flasche et al	0.54228834	Cumulative age distribution																					244	1	0.97	>=5 year olds	40	ST '1'	Bottomley et al	40-Bottomley
245	45	Flasche et al	0.554388942	Cumulative age distribution																					245	1	0.97	>=5 year olds	40	VT	Bottomley et al	40-Bottomley
246	46	Flasche et al	0.566467848	Cumulative age distribution																					246	1	0.03	>=5 year olds	40	VT+NVT	Bottomley et al	40-Bottomley
247	47	Flasche et al	0.578536443	Cumulative age distribution																					247	2	0.97	<5 year olds	40	ST '1'	Bottomley et al	40-Bottomley
248	48	Flasche et al	0.590553069	Cumulative age distribution																					248	2	0.97	<5 year olds	40	VT	Bottomley et al	40-Bottomley
249	49	Flasche et al	0.602499329	Cumulative age distribution																					249	2	0.09	<5 year olds	40	VT+NVT	Bottomley et al	40-Bottomley
250	50	Flasche et al	0.614471079	Cumulative age distribution																					250	2	0.94	>=5 year olds	40	ST '1'	Bottomley et al	40-Bottomley
251	51	Flasche et al	0.626417421	Cumulative age distribution																					251	2	0.94	>=5 year olds	40	VT	Bottomley et al	40-Bottomley
252	52	Flasche et al	0.638309402	Cumulative age distribution																					252	2	0.06	>=5 year olds	40	VT+NVT	Bottomley et al	40-Bottomley
253	53	Flasche et al	0.650152053	Cumulative age distribution																					253	3	0.94	<5 year olds	40	ST '1'	Bottomley et al	40-Bottomley
254	54	Flasche et al	0.66192772	Cumulative age distribution																					254	3	0.94	<5 year olds	40	VT	Bottomley et al	40-Bottomley
255	55	Flasche et al	0.673650758	Cumulative age distribution																					255	3	0.15	<5 year olds	40	VT+NVT	Bottomley et al	40-Bottomley
256	56	Flasche et al	0.685416444	Cumulative age distribution																					256	3	0.9	>=5 year olds	40	ST '1'	Bottomley et al	40-Bottomley
257	57	Flasche et al	0.69713742	Cumulative age distribution																					257	3	0.9	>=5 year olds	40	VT	Bottomley et al	40-Bottomley
258	58	Flasche et al	0.708754291	Cumulative age distribution																					258	3	0.1	>=5 year olds	40	VT+NVT	Bottomley et al	40-Bottomley
259	59	Flasche et al	0.720286774	Cumulative age distribution																					259	4	0.91	<5 year olds	40	ST '1'	Bottomley et al	40-Bottomley
260	60	Flasche et al	0.731719936	Cumulative age distribution																					260	4	0.91	<5 year olds	40	VT	Bottomley et al	40-Bottomley
261	61	Flasche et al	0.743122907	Cumulative age distribution																					261	4	0.22	<5 year olds	40	VT+NVT	Bottomley et al	40-Bottomley
262	62	Flasche et al	0.754481662	Cumulative age distribution																					262	4	0.85	>=5 year olds	40	ST '1'	Bottomley et al	40-Bottomley
263	63	Flasche et al	0.765796615	Cumulative age distribution																					263	4	0.85	>=5 year olds	40	VT	Bottomley et al	40-Bottomley
264	64	Flasche et al	0.776994594	Cumulative age distribution																					264	4	0.14	>=5 year olds	40	VT+NVT	Bottomley et al	40-Bottomley
265	65	Flasche et al	0.788105957	Cumulative age distribution																					265	5	0.87	<5 year olds	40	ST '1'	Bottomley et al	40-Bottomley
266	66	Flasche et al	0.799055967	Cumulative age distribution																					266	5	0.87	<5 year olds	40	VT	Bottomley et al	40-Bottomley
267	67	Flasche et al	0.809840911	Cumulative age distribution																					267	5	0.3	<5 year olds	40	VT+NVT	Bottomley et al	40-Bottomley
268	68	Flasche et al	0.820422596	Cumulative age distribution																					268	5	0.8	>=5 year olds	40	ST '1'	Bottomley et al	40-Bottomley
269	69	Flasche et al	0.831087432	Cumulative age distribution																					269	5	0.8	>=5 year olds	40	VT	Bottomley et al	40-Bottomley
270	70	Flasche et al	0.841489781	Cumulative age distribution																					270	5	0.17	>=5 year olds	40	VT+NVT	Bottomley et al	40-Bottomley
271	71	Flasche et al	0.851683508	Cumulative age distribution																					271	6	0.83	<5 year olds	40	ST '1'	Bottomley et al	40-Bottomley
272	72	Flasche et al	0.861594042	Cumulative age distribution																					272	6	0.83	<5 year olds	40	VT	Bottomley et al	40-Bottomley
273	73	Flasche et al	0.871291252	Cumulative age distribution																					273	6	0.4	<5 year olds	40	VT+NVT	Bottomley et al	40-Bottomley
274	74	Flasche et al	0.880909271	Cumulative age distribution																					274	6	0.75	>=5 year olds	40	ST '1'	Bottomley et al	40-Bottomley
275	75	Flasche et al	0.890386312	Cumulative age distribution																					275	6	0.75	>=5 year olds	40	VT	Bottomley et al	40-Bottomley
276	76	Flasche et al	0.899562341	Cumulative age distribution																					276	6	0.21	>=5 year olds	40	VT+NVT	Bottomley et al	40-Bottomley
277	77	Flasche et al	0.908308754	Cumulative age distribution																					277	7	0.81	<5 year olds	40	ST '1'	Bottomley et al	40-Bottomley
278	78	Flasche et al	0.916936215	Cumulative age distribution																					278	7	0.81	<5 year olds	40	VT	Bottomley et al	40-Bottomley
279	79	Flasche et al	0.925136121	Cumulative age distribution																					279	7	0.42	<5 year olds	40	VT+NVT	Bottomley et al	40-Bottomley
280	80	Flasche et al	0.93297785	Cumulative age distribution																					280	7	0.7	>=5 year olds	40	ST '1'	Bottomley et al	40-Bottomley
281	81	Flasche et al	0.940385425	Cumulative age distribution																					281	7	0.71	>=5 year olds	40	VT	Bottomley et al	40-Bottomley
282	82	Flasche et al	0.947402403	Cumulative age distribution																					282	7	0.25	>=5 year olds	40	VT+NVT	Bottomley et al	40-Bottomley
283	83	Flasche et al	0.954026309	Cumulative age distribution																					283	8	0.78	<5 year olds	40	ST '1'	Bottomley et al	40-Bottomley
284	84	Flasche et al	0.960287417	Cumulative age distribution																					284	8	0.79	<5 year olds	40	VT	Bottomley et al	40-Bottomley
285	85	Flasche et al	0.966048131	Cumulative age distribution																					285	8	0.45	<5 year olds	40	VT+NVT	Bottomley et al	40-Bottomley
286	86	Flasche et al	0.971322641	Cumulative age distribution																					286	8	0.66	>=5 year olds	40	ST '1'	Bottomley et al	40-Bottomley
287	87	Flasche et al	0.97593895	Cumulative age distribution																					287	8	0.68	>=5 year olds	40	VT	Bottomley et al	40-Bottomley
288	88	Flasche et al	0.980103865	Cumulative age distribution																					288	8	0.29	>=5 year olds	40	VT+NVT	Bottomley et al	40-Bottomley
289	89	Flasche et al	0.984020563	Cumulative age distribution																					289	9	0.74	<5 year olds	40	ST '1'	Bottomley et al	40-Bottomley
290	90	Flasche et al	0.987370133	Cumulative age distribution																					290	9	0.76	<5 year olds	40	VT	Bottomley et al	40-Bottomley
291	91	Flasche et al	0.990171958	Cumulative age distribution																					291	9	0.49	<5 year olds	40	VT+NVT	Bottomley et al	40-Bottomley
292	92	Flasche et al	0.992462088	Cumulative age distribution																					292	9	0.61	>=5 year olds	40	ST '1'	Bottomley et al	40-Bottomley
293	93	Flasche et al	0.994472242	Cumulative age distribution																					293	9	0.65	>=5 year olds	40	VT	Bottomley et al	40-Bottomley
294	94	Flasche et al	0.996158864	Cumulative age distribution																					294	9	0.33	>=5 year olds	40	VT+NVT	Bottomley et al	40-Bottomley
295	95	Flasche et al	0.997425274	Cumulative age distribution																					295	10	0.71	<5 year olds	40	ST '1'	Bottomley et al	40-Bottomley
296	96	Flasche et al	0.998342085	Cumulative age distribution																					296	10	0.74	<5 year olds	40	VT	Bottomley et al	40-Bottomley
297	97	Flasche et al	0.999077415	Cumulative age distribution																					297	10	0.53	<5 year olds	40	VT+NVT	Bottomley et al	40-Bottomley
298	98	Flasche et al	0.999531118	Cumulative age distribution																					298	10	0.56	>=5 year olds	40	ST '1'	Bottomley et al	40-Bottomley
299	99	Flasche et al	0.999827098	Cumulative age distribution																					299	10	0.62	>=5 year olds	40	VT	Bottomley et al	40-Bottomley
300	100	Flasche et al	0.999999258	Cumulative age distribution																					300	10	0.39	>=5 year olds	40	VT+NVT	Bottomley et al	40-Bottomley
																									301	11	0.69	<5 year olds	40	ST '1'	Bottomley et al	40-Bottomley
																									302	11	0.72	<5 year olds	40	VT	Bottomley et al	40-Bottomley
																									303	11	0.58	<5 year olds	40	VT+NVT	Bottomley et al	40-Bottomley
																									304	11	0.53	>=5 year olds	40	ST '1'	Bottomley et al	40-Bottomley
																									305	11	0.6	>=5 year olds	40	VT	Bottomley et al	40-Bottomley
																									306	11	0.45	>=5 year olds	40	VT+NVT	Bottomley et al	40-Bottomley
																									307	12	0.67	<5 year olds	40	ST '1'	Bottomley et al	40-Bottomley
																									308	12	0.7	<5 year olds	40	VT	Bottomley et al	40-Bottomley
																									309	12	0.64	<5 year olds	40	VT+NVT	Bottomley et al	40-Bottomley
																									310	12	0.51	>=5 year olds	40	ST '1'	Bottomley et al	40-Bottomley
																									311	12	0.58	>=5 year olds	40	VT	Bottomley et al	40-Bottomley
																									312	12	0.52	>=5 year olds	40	VT+NVT	Bottomley et al	40-Bottomley
																									313	13	0.67	<5 year olds	40	ST '1'	Bottomley et al	40-Bottomley
																									314	13	0.7	<5 year olds	40	VT	Bottomley et al	40-Bottomley
																									315	13	0.69	<5 year olds	40	VT+NVT	Bottomley et al	40-Bottomley
																									316	13	0.51	>=5 year olds	40	ST '1'	Bottomley et al	40-Bottomley
																									317	13	0.57	>=5 year olds	40	VT	Bottomley et al	40-Bottomley
																									318	13	0.57	>=5 year olds	40	VT+NVT	Bottomley et al	40-Bottomley
																									319	14	0.67	<5 year olds	40	ST '1'	Bottomley et al	40-Bottomley
																									320	14	0.7	<5 year olds	40	VT	Bottomley et al	40-Bottomley
																									321	14	0.69	<5 year olds	40	VT+NVT	Bottomley et al	40-Bottomley
																									322	14	0.51	>=5 year olds	40	ST '1'	Bottomley et al	40-Bottomley
																									323	14	0.57	>=5 year olds	40	VT	Bottomley et al	40-Bottomley
																									324	14	0.57	>=5 year olds	40	VT+NVT	Bottomley et al	40-Bottomley
																									325	15	0.67	<5 year olds	40	ST '1'	Bottomley et al	40-Bottomley
																									326	15	0.7	<5 year olds	40	VT	Bottomley et al	40-Bottomley
																									327	15	0.69	<5 year olds	40	VT+NVT	Bottomley et al	40-Bottomley
																									328	15	0.51	>=5 year olds	40	ST '1'	Bottomley et al	40-Bottomley
																									329	15	0.57	>=5 year olds	40	VT	Bottomley et al	40-Bottomley
																									330	15	0.57	>=5 year olds	40	VT+NVT	Bottomley et al	40-Bottomley
																									331	16	0.67	<5 year olds	40	ST '1'	Bottomley et al	40-Bottomley
																									332	16	0.7	<5 year olds	40	VT	Bottomley et al	40-Bottomley
																									333	16	0.69	<5 year olds	40	VT+NVT	Bottomley et al	40-Bottomley
																									334	16	0.51	>=5 year olds	40	ST '1'	Bottomley et al	40-Bottomley
																									335	16	0.57	>=5 year olds	40	VT	Bottomley et al	40-Bottomley
																									336	16	0.57	>=5 year olds	40	VT+NVT	Bottomley et al	40-Bottomley
																									337	17	0.67	<5 year olds	40	ST '1'	Bottomley et al	40-Bottomley
																									338	17	0.7	<5 year olds	40	VT	Bottomley et al	40-Bottomley
																									339	17	0.69	<5 year olds	40	VT+NVT	Bottomley et al	40-Bottomley
																									340	17	0.51	>=5 year olds	40	ST '1'	Bottomley et al	40-Bottomley
																									341	17	0.57	>=5 year olds	40	VT	Bottomley et al	40-Bottomley
																									342	17	0.57	>=5 year olds	40	VT+NVT	Bottomley et al	40-Bottomley
																									343	18	0.67	<5 year olds	40	ST '1'	Bottomley et al	40-Bottomley
																									344	18	0.7	<5 year olds	40	VT	Bottomley et al	40-Bottomley
																									345	18	0.69	<5 year olds	40	VT+NVT	Bottomley et al	40-Bottomley
																									346	18	0.51	>=5 year olds	40	ST '1'	Bottomley et al	40-Bottomley
																									347	18	0.57	>=5 year olds	40	VT	Bottomley et al	40-Bottomley
																									348	18	0.57	>=5 year olds	40	VT+NVT	Bottomley et al	40-Bottomley
																									349	19	0.67	<5 year olds	40	ST '1'	Bottomley et al	40-Bottomley
																									350	19	0.7	<5 year olds	40	VT	Bottomley et al	40-Bottomley
																									351	19	0.69	<5 year olds	40	VT+NVT	Bottomley et al	40-Bottomley
																									352	19	0.51	>=5 year olds	40	ST '1'	Bottomley et al	40-Bottomley
																									353	19	0.57	>=5 year olds	40	VT	Bottomley et al	40-Bottomley
																									354	19	0.57	>=5 year olds	40	VT+NVT	Bottomley et al	40-Bottomley
																									355	20	0.67	<5 year olds	40	ST '1'	Bottomley et al	40-Bottomley
																									356	20	0.7	<5 year olds	40	VT	Bottomley et al	40-Bottomley
																									357	20	0.69	<5 year olds	40	VT+NVT	Bottomley et al	40-Bottomley
																									358	20	0.51	>=5 year olds	40	ST '1'	Bottomley et al	40-Bottomley
																									359	20	0.57	>=5 year olds	40	VT	Bottomley et al	40-Bottomley
																									360	20	0.57	>=5 year olds	40	VT+NVT	Bottomley et al	40-Bottomley
																									361	1	0.77	<5 year olds	70	ST '1'	Bottomley et al	70-Bottomley
																									362	1	0.77	<5 year olds	70	VT	Bottomley et al	70-Bottomley
																									363	1	0.01	<5 year olds	70	VT+NVT	Bottomley et al	70-Bottomley
																									364	1	0.59	>=5 year olds	70	ST '1'	Bottomley et al	70-Bottomley
																									365	1	0.59	>=5 year olds	70	VT	Bottomley et al	70-Bottomley
																									366	1	0	>=5 year olds	70	VT+NVT	Bottomley et al	70-Bottomley
																									367	2	0.76	<5 year olds	70	ST '1'	Bottomley et al	70-Bottomley
																									368	2	0.76	<5 year olds	70	VT	Bottomley et al	70-Bottomley
																									369	2	0.03	<5 year olds	70	VT+NVT	Bottomley et al	70-Bottomley
																									370	2	0.59	>=5 year olds	70	ST '1'	Bottomley et al	70-Bottomley
																									371	2	0.59	>=5 year olds	70	VT	Bottomley et al	70-Bottomley
																									372	2	0.01	>=5 year olds	70	VT+NVT	Bottomley et al	70-Bottomley
																									373	3	0.76	<5 year olds	70	ST '1'	Bottomley et al	70-Bottomley
																									374	3	0.76	<5 year olds	70	VT	Bottomley et al	70-Bottomley
																									375	3	0.05	<5 year olds	70	VT+NVT	Bottomley et al	70-Bottomley
																									376	3	0.58	>=5 year olds	70	ST '1'	Bottomley et al	70-Bottomley
																									377	3	0.58	>=5 year olds	70	VT	Bottomley et al	70-Bottomley
																									378	3	0.02	>=5 year olds	70	VT+NVT	Bottomley et al	70-Bottomley
																									379	4	0.75	<5 year olds	70	ST '1'	Bottomley et al	70-Bottomley
																									380	4	0.75	<5 year olds	70	VT	Bottomley et al	70-Bottomley
																									381	4	0.07	<5 year olds	70	VT+NVT	Bottomley et al	70-Bottomley
																									382	4	0.58	>=5 year olds	70	ST '1'	Bottomley et al	70-Bottomley
																									383	4	0.58	>=5 year olds	70	VT	Bottomley et al	70-Bottomley
																									384	4	0.03	>=5 year olds	70	VT+NVT	Bottomley et al	70-Bottomley
																									385	5	0.74	<5 year olds	70	ST '1'	Bottomley et al	70-Bottomley
																									386	5	0.74	<5 year olds	70	VT	Bottomley et al	70-Bottomley
																									387	5	0.1	<5 year olds	70	VT+NVT	Bottomley et al	70-Bottomley
																									388	5	0.57	>=5 year olds	70	ST '1'	Bottomley et al	70-Bottomley
																									389	5	0.57	>=5 year olds	70	VT	Bottomley et al	70-Bottomley
																									390	5	0.04	>=5 year olds	70	VT+NVT	Bottomley et al	70-Bottomley
																									391	6	0.73	<5 year olds	70	ST '1'	Bottomley et al	70-Bottomley
																									392	6	0.73	<5 year olds	70	VT	Bottomley et al	70-Bottomley
																									393	6	0.13	<5 year olds	70	VT+NVT	Bottomley et al	70-Bottomley
																									394	6	0.56	>=5 year olds	70	ST '1'	Bottomley et al	70-Bottomley
																									395	6	0.56	>=5 year olds	70	VT	Bottomley et al	70-Bottomley
																									396	6	0.05	>=5 year olds	70	VT+NVT	Bottomley et al	70-Bottomley
																									397	7	0.71	<5 year olds	70	ST '1'	Bottomley et al	70-Bottomley
																									398	7	0.72	<5 year olds	70	VT	Bottomley et al	70-Bottomley
																									399	7	0.14	<5 year olds	70	VT+NVT	Bottomley et al	70-Bottomley
																									400	7	0.54	>=5 year olds	70	ST '1'	Bottomley et al	70-Bottomley
																									401	7	0.57	>=5 year olds	70	VT	Bottomley et al	70-Bottomley
																									402	7	0.06	>=5 year olds	70	VT+NVT	Bottomley et al	70-Bottomley
																									403	8	0.7	<5 year olds	70	ST '1'	Bottomley et al	70-Bottomley
																									404	8	0.72	<5 year olds	70	VT	Bottomley et al	70-Bottomley
																									405	8	0.16	<5 year olds	70	VT+NVT	Bottomley et al	70-Bottomley
																									406	8	0.52	>=5 year olds	70	ST '1'	Bottomley et al	70-Bottomley
																									407	8	0.57	>=5 year olds	70	VT	Bottomley et al	70-Bottomley
																									408	8	0.08	>=5 year olds	70	VT+NVT	Bottomley et al	70-Bottomley
																									409	9	0.69	<5 year olds	70	ST '1'	Bottomley et al	70-Bottomley
																									410	9	0.7	<5 year olds	70	VT	Bottomley et al	70-Bottomley
																									411	9	0.18	<5 year olds	70	VT+NVT	Bottomley et al	70-Bottomley
																									412	9	0.51	>=5 year olds	70	ST '1'	Bottomley et al	70-Bottomley
																									413	9	0.54	>=5 year olds	70	VT	Bottomley et al	70-Bottomley
																									414	9	0.09	>=5 year olds	70	VT+NVT	Bottomley et al	70-Bottomley
																									415	10	0.68	<5 year olds	70	ST '1'	Bottomley et al	70-Bottomley
																									416	10	0.69	<5 year olds	70	VT	Bottomley et al	70-Bottomley
																									417	10	0.2	<5 year olds	70	VT+NVT	Bottomley et al	70-Bottomley
																									418	10	0.5	>=5 year olds	70	ST '1'	Bottomley et al	70-Bottomley
																									419	10	0.52	>=5 year olds	70	VT	Bottomley et al	70-Bottomley
																									420	10	0.11	>=5 year olds	70	VT+NVT	Bottomley et al	70-Bottomley
																									421	11	0.67	<5 year olds	70	ST '1'	Bottomley et al	70-Bottomley
																									422	11	0.67	<5 year olds	70	VT	Bottomley et al	70-Bottomley
																									423	11	0.22	<5 year olds	70	VT+NVT	Bottomley et al	70-Bottomley
																									424	11	0.49	>=5 year olds	70	ST '1'	Bottomley et al	70-Bottomley
																									425	11	0.49	>=5 year olds	70	VT	Bottomley et al	70-Bottomley
																									426	11	0.13	>=5 year olds	70	VT+NVT	Bottomley et al	70-Bottomley
																									427	12	0.66	<5 year olds	70	ST '1'	Bottomley et al	70-Bottomley
																									428	12	0.66	<5 year olds	70	VT	Bottomley et al	70-Bottomley
																									429	12	0.25	<5 year olds	70	VT+NVT	Bottomley et al	70-Bottomley
																									430	12	0.47	>=5 year olds	70	ST '1'	Bottomley et al	70-Bottomley
																									431	12	0.48	>=5 year olds	70	VT	Bottomley et al	70-Bottomley
																									432	12	0.15	>=5 year olds	70	VT+NVT	Bottomley et al	70-Bottomley
																									433	13	0.64	<5 year olds	70	ST '1'	Bottomley et al	70-Bottomley
																									434	13	0.64	<5 year olds	70	VT	Bottomley et al	70-Bottomley
																									435	13	0.28	<5 year olds	70	VT+NVT	Bottomley et al	70-Bottomley
																									436	13	0.45	>=5 year olds	70	ST '1'	Bottomley et al	70-Bottomley
																									437	13	0.46	>=5 year olds	70	VT	Bottomley et al	70-Bottomley
																									438	13	0.17	>=5 year olds	70	VT+NVT	Bottomley et al	70-Bottomley
																									439	14	0.62	<5 year olds	70	ST '1'	Bottomley et al	70-Bottomley
																									440	14	0.63	<5 year olds	70	VT	Bottomley et al	70-Bottomley
																									441	14	0.3	<5 year olds	70	VT+NVT	Bottomley et al	70-Bottomley
																									442	14	0.42	>=5 year olds	70	ST '1'	Bottomley et al	70-Bottomley
																									443	14	0.44	>=5 year olds	70	VT	Bottomley et al	70-Bottomley
																									444	14	0.19	>=5 year olds	70	VT+NVT	Bottomley et al	70-Bottomley
																									445	15	0.6	<5 year olds	70	ST '1'	Bottomley et al	70-Bottomley
																									446	15	0.61	<5 year olds	70	VT	Bottomley et al	70-Bottomley
																									447	15	0.33	<5 year olds	70	VT+NVT	Bottomley et al	70-Bottomley
																									448	15	0.39	>=5 year olds	70	ST '1'	Bottomley et al	70-Bottomley
																									449	15	0.43	>=5 year olds	70	VT	Bottomley et al	70-Bottomley
																									450	15	0.21	>=5 year olds	70	VT+NVT	Bottomley et al	70-Bottomley
																									451	16	0.58	<5 year olds	70	ST '1'	Bottomley et al	70-Bottomley
																									452	16	0.6	<5 year olds	70	VT	Bottomley et al	70-Bottomley
																									453	16	0.36	<5 year olds	70	VT+NVT	Bottomley et al	70-Bottomley
																									454	16	0.37	>=5 year olds	70	ST '1'	Bottomley et al	70-Bottomley
																									455	16	0.41	>=5 year olds	70	VT	Bottomley et al	70-Bottomley
																									456	16	0.23	>=5 year olds	70	VT+NVT	Bottomley et al	70-Bottomley
																									457	17	0.57	<5 year olds	70	ST '1'	Bottomley et al	70-Bottomley
																									458	17	0.58	<5 year olds	70	VT	Bottomley et al	70-Bottomley
																									459	17	0.39	<5 year olds	70	VT+NVT	Bottomley et al	70-Bottomley
																									460	17	0.36	>=5 year olds	70	ST '1'	Bottomley et al	70-Bottomley
																									461	17	0.39	>=5 year olds	70	VT	Bottomley et al	70-Bottomley
																									462	17	0.25	>=5 year olds	70	VT+NVT	Bottomley et al	70-Bottomley
																									463	18	0.55	<5 year olds	70	ST '1'	Bottomley et al	70-Bottomley
																									464	18	0.57	<5 year olds	70	VT	Bottomley et al	70-Bottomley
																									465	18	0.43	<5 year olds	70	VT+NVT	Bottomley et al	70-Bottomley
																									466	18	0.34	>=5 year olds	70	ST '1'	Bottomley et al	70-Bottomley
																									467	18	0.36	>=5 year olds	70	VT	Bottomley et al	70-Bottomley
																									468	18	0.27	>=5 year olds	70	VT+NVT	Bottomley et al	70-Bottomley
																									469	19	0.54	<5 year olds	70	ST '1'	Bottomley et al	70-Bottomley
																									470	19	0.55	<5 year olds	70	VT	Bottomley et al	70-Bottomley
																									471	19	0.48	<5 year olds	70	VT+NVT	Bottomley et al	70-Bottomley
																									472	19	0.32	>=5 year olds	70	ST '1'	Bottomley et al	70-Bottomley
																									473	19	0.34	>=5 year olds	70	VT	Bottomley et al	70-Bottomley
																									474	19	0.3	>=5 year olds	70	VT+NVT	Bottomley et al	70-Bottomley
																									475	20	0.53	<5 year olds	70	ST '1'	Bottomley et al	70-Bottomley
																									476	20	0.53	<5 year olds	70	VT	Bottomley et al	70-Bottomley
																									477	20	0.53	<5 year olds	70	VT+NVT	Bottomley et al	70-Bottomley
																									478	20	0.31	>=5 year olds	70	ST '1'	Bottomley et al	70-Bottomley
																									479	20	0.33	>=5 year olds	70	VT	Bottomley et al	70-Bottomley
																									480	20	0.32	>=5 year olds	70	VT+NVT	Bottomley et al	70-Bottomley
																									481	1	1	<5 year olds	40	ST '1'	Cobey&Lipsitch	40-Cobey
																									482	1	1	<5 year olds	40	VT	Cobey&Lipsitch	40-Cobey
																									483	1	0.1	<5 year olds	40	VT+NVT	Cobey&Lipsitch	40-Cobey
																									484	1	1	>=5 year olds	40	ST '1'	Cobey&Lipsitch	40-Cobey
																									485	1	1	>=5 year olds	40	VT	Cobey&Lipsitch	40-Cobey
																									486	1	0.09	>=5 year olds	40	VT+NVT	Cobey&Lipsitch	40-Cobey
																									487	2	1	<5 year olds	40	ST '1'	Cobey&Lipsitch	40-Cobey
																									488	2	1	<5 year olds	40	VT	Cobey&Lipsitch	40-Cobey
																									489	2	0.13	<5 year olds	40	VT+NVT	Cobey&Lipsitch	40-Cobey
																									490	2	1	>=5 year olds	40	ST '1'	Cobey&Lipsitch	40-Cobey
																									491	2	1	>=5 year olds	40	VT	Cobey&Lipsitch	40-Cobey
																									492	2	0.1	>=5 year olds	40	VT+NVT	Cobey&Lipsitch	40-Cobey
																									493	3	1	<5 year olds	40	ST '1'	Cobey&Lipsitch	40-Cobey
																									494	3	1	<5 year olds	40	VT	Cobey&Lipsitch	40-Cobey
																									495	3	0.18	<5 year olds	40	VT+NVT	Cobey&Lipsitch	40-Cobey
																									496	3	1	>=5 year olds	40	ST '1'	Cobey&Lipsitch	40-Cobey
																									497	3	1	>=5 year olds	40	VT	Cobey&Lipsitch	40-Cobey
																									498	3	0.15	>=5 year olds	40	VT+NVT	Cobey&Lipsitch	40-Cobey
																									499	4	1	<5 year olds	40	ST '1'	Cobey&Lipsitch	40-Cobey
																									500	4	1	<5 year olds	40	VT	Cobey&Lipsitch	40-Cobey
																									501	4	0.3	<5 year olds	40	VT+NVT	Cobey&Lipsitch	40-Cobey
																									502	4	1	>=5 year olds	40	ST '1'	Cobey&Lipsitch	40-Cobey
																									503	4	1	>=5 year olds	40	VT	Cobey&Lipsitch	40-Cobey
																									504	4	0.25	>=5 year olds	40	VT+NVT	Cobey&Lipsitch	40-Cobey
																									505	5	1	<5 year olds	40	ST '1'	Cobey&Lipsitch	40-Cobey
																									506	5	1	<5 year olds	40	VT	Cobey&Lipsitch	40-Cobey
																									507	5	0.38	<5 year olds	40	VT+NVT	Cobey&Lipsitch	40-Cobey
																									508	5	1	>=5 year olds	40	ST '1'	Cobey&Lipsitch	40-Cobey
																									509	5	1	>=5 year olds	40	VT	Cobey&Lipsitch	40-Cobey
																									510	5	0.32	>=5 year olds	40	VT+NVT	Cobey&Lipsitch	40-Cobey
																									511	6	1	<5 year olds	40	ST '1'	Cobey&Lipsitch	40-Cobey
																									512	6	1	<5 year olds	40	VT	Cobey&Lipsitch	40-Cobey
																									513	6	0.41	<5 year olds	40	VT+NVT	Cobey&Lipsitch	40-Cobey
																									514	6	1	>=5 year olds	40	ST '1'	Cobey&Lipsitch	40-Cobey
																									515	6	1	>=5 year olds	40	VT	Cobey&Lipsitch	40-Cobey
																									516	6	0.33	>=5 year olds	40	VT+NVT	Cobey&Lipsitch	40-Cobey
																									517	7	1	<5 year olds	40	ST '1'	Cobey&Lipsitch	40-Cobey
																									518	7	1	<5 year olds	40	VT	Cobey&Lipsitch	40-Cobey
																									519	7	0.45	<5 year olds	40	VT+NVT	Cobey&Lipsitch	40-Cobey
																									520	7	1	>=5 year olds	40	ST '1'	Cobey&Lipsitch	40-Cobey
																									521	7	1	>=5 year olds	40	VT	Cobey&Lipsitch	40-Cobey
																									522	7	0.36	>=5 year olds	40	VT+NVT	Cobey&Lipsitch	40-Cobey
																									523	8	1	<5 year olds	40	ST '1'	Cobey&Lipsitch	40-Cobey
																									524	8	1	<5 year olds	40	VT	Cobey&Lipsitch	40-Cobey
																									525	8	0.51	<5 year olds	40	VT+NVT	Cobey&Lipsitch	40-Cobey
																									526	8	1	>=5 year olds	40	ST '1'	Cobey&Lipsitch	40-Cobey
																									527	8	1	>=5 year olds	40	VT	Cobey&Lipsitch	40-Cobey
																									528	8	0.42	>=5 year olds	40	VT+NVT	Cobey&Lipsitch	40-Cobey
																									529	9	1	<5 year olds	40	ST '1'	Cobey&Lipsitch	40-Cobey
																									530	9	1	<5 year olds	40	VT	Cobey&Lipsitch	40-Cobey
																									531	9	0.56	<5 year olds	40	VT+NVT	Cobey&Lipsitch	40-Cobey
																									532	9	1	>=5 year olds	40	ST '1'	Cobey&Lipsitch	40-Cobey
																									533	9	1	>=5 year olds	40	VT	Cobey&Lipsitch	40-Cobey
																									534	9	0.47	>=5 year olds	40	VT+NVT	Cobey&Lipsitch	40-Cobey
																									535	10	1	<5 year olds	40	ST '1'	Cobey&Lipsitch	40-Cobey
																									536	10	1	<5 year olds	40	VT	Cobey&Lipsitch	40-Cobey
																									537	10	0.63	<5 year olds	40	VT+NVT	Cobey&Lipsitch	40-Cobey
																									538	10	1	>=5 year olds	40	ST '1'	Cobey&Lipsitch	40-Cobey
																									539	10	1	>=5 year olds	40	VT	Cobey&Lipsitch	40-Cobey
																									540	10	0.55	>=5 year olds	40	VT+NVT	Cobey&Lipsitch	40-Cobey
																									541	11	1	<5 year olds	40	ST '1'	Cobey&Lipsitch	40-Cobey
																									542	11	1	<5 year olds	40	VT	Cobey&Lipsitch	40-Cobey
																									543	11	0.67	<5 year olds	40	VT+NVT	Cobey&Lipsitch	40-Cobey
																									544	11	1	>=5 year olds	40	ST '1'	Cobey&Lipsitch	40-Cobey
																									545	11	1	>=5 year olds	40	VT	Cobey&Lipsitch	40-Cobey
																									546	11	0.57	>=5 year olds	40	VT+NVT	Cobey&Lipsitch	40-Cobey
																									547	12	1	<5 year olds	40	ST '1'	Cobey&Lipsitch	40-Cobey
																									548	12	1	<5 year olds	40	VT	Cobey&Lipsitch	40-Cobey
																									549	12	0.7	<5 year olds	40	VT+NVT	Cobey&Lipsitch	40-Cobey
																									550	12	1	>=5 year olds	40	ST '1'	Cobey&Lipsitch	40-Cobey
																									551	12	1	>=5 year olds	40	VT	Cobey&Lipsitch	40-Cobey
																									552	12	0.6	>=5 year olds	40	VT+NVT	Cobey&Lipsitch	40-Cobey
																									553	13	1	<5 year olds	40	ST '1'	Cobey&Lipsitch	40-Cobey
																									554	13	1	<5 year olds	40	VT	Cobey&Lipsitch	40-Cobey
																									555	13	0.76	<5 year olds	40	VT+NVT	Cobey&Lipsitch	40-Cobey
																									556	13	1	>=5 year olds	40	ST '1'	Cobey&Lipsitch	40-Cobey
																									557	13	1	>=5 year olds	40	VT	Cobey&Lipsitch	40-Cobey
																									558	13	0.66	>=5 year olds	40	VT+NVT	Cobey&Lipsitch	40-Cobey
																									559	14	1	<5 year olds	40	ST '1'	Cobey&Lipsitch	40-Cobey
																									560	14	1	<5 year olds	40	VT	Cobey&Lipsitch	40-Cobey
																									561	14	0.78	<5 year olds	40	VT+NVT	Cobey&Lipsitch	40-Cobey
																									562	14	1	>=5 year olds	40	ST '1'	Cobey&Lipsitch	40-Cobey
																									563	14	0.99	>=5 year olds	40	VT	Cobey&Lipsitch	40-Cobey
																									564	14	0.67	>=5 year olds	40	VT+NVT	Cobey&Lipsitch	40-Cobey
																									565	15	1	<5 year olds	40	ST '1'	Cobey&Lipsitch	40-Cobey
																									566	15	0.99	<5 year olds	40	VT	Cobey&Lipsitch	40-Cobey
																									567	15	0.79	<5 year olds	40	VT+NVT	Cobey&Lipsitch	40-Cobey
																									568	15	1	>=5 year olds	40	ST '1'	Cobey&Lipsitch	40-Cobey
																									569	15	1	>=5 year olds	40	VT	Cobey&Lipsitch	40-Cobey
																									570	15	0.67	>=5 year olds	40	VT+NVT	Cobey&Lipsitch	40-Cobey
																									571	16	1	<5 year olds	40	ST '1'	Cobey&Lipsitch	40-Cobey
																									572	16	0.99	<5 year olds	40	VT	Cobey&Lipsitch	40-Cobey
																									573	16	0.81	<5 year olds	40	VT+NVT	Cobey&Lipsitch	40-Cobey
																									574	16	1	>=5 year olds	40	ST '1'	Cobey&Lipsitch	40-Cobey
																									575	16	0.99	>=5 year olds	40	VT	Cobey&Lipsitch	40-Cobey
																									576	16	0.69	>=5 year olds	40	VT+NVT	Cobey&Lipsitch	40-Cobey
																									577	17	1	<5 year olds	40	ST '1'	Cobey&Lipsitch	40-Cobey
																									578	17	0.99	<5 year olds	40	VT	Cobey&Lipsitch	40-Cobey
																									579	17	0.84	<5 year olds	40	VT+NVT	Cobey&Lipsitch	40-Cobey
																									580	17	1	>=5 year olds	40	ST '1'	Cobey&Lipsitch	40-Cobey
																									581	17	0.99	>=5 year olds	40	VT	Cobey&Lipsitch	40-Cobey
																									582	17	0.74	>=5 year olds	40	VT+NVT	Cobey&Lipsitch	40-Cobey
																									583	18	0.99	<5 year olds	40	ST '1'	Cobey&Lipsitch	40-Cobey
																									584	18	0.99	<5 year olds	40	VT	Cobey&Lipsitch	40-Cobey
																									585	18	0.85	<5 year olds	40	VT+NVT	Cobey&Lipsitch	40-Cobey
																									586	18	0.99	>=5 year olds	40	ST '1'	Cobey&Lipsitch	40-Cobey
																									587	18	0.99	>=5 year olds	40	VT	Cobey&Lipsitch	40-Cobey
																									588	18	0.73	>=5 year olds	40	VT+NVT	Cobey&Lipsitch	40-Cobey
																									589	19	0.99	<5 year olds	40	ST '1'	Cobey&Lipsitch	40-Cobey
																									590	19	0.98	<5 year olds	40	VT	Cobey&Lipsitch	40-Cobey
																									591	19	0.89	<5 year olds	40	VT+NVT	Cobey&Lipsitch	40-Cobey
																									592	19	0.99	>=5 year olds	40	ST '1'	Cobey&Lipsitch	40-Cobey
																									593	19	0.98	>=5 year olds	40	VT	Cobey&Lipsitch	40-Cobey
																									594	19	0.81	>=5 year olds	40	VT+NVT	Cobey&Lipsitch	40-Cobey
																									595	20	0.97	<5 year olds	40	ST '1'	Cobey&Lipsitch	40-Cobey
																									596	20	0.97	<5 year olds	40	VT	Cobey&Lipsitch	40-Cobey
																									597	20	0.97	<5 year olds	40	VT+NVT	Cobey&Lipsitch	40-Cobey
																									598	20	0.97	>=5 year olds	40	ST '1'	Cobey&Lipsitch	40-Cobey
																									599	20	0.97	>=5 year olds	40	VT	Cobey&Lipsitch	40-Cobey
																									600	20	0.97	>=5 year olds	40	VT+NVT	Cobey&Lipsitch	40-Cobey
																									601	1	1	<5 year olds	70	ST '1'	Cobey&Lipsitch	70-Cobey
																									602	1	1	<5 year olds	70	VT	Cobey&Lipsitch	70-Cobey
																									603	1	0.01	<5 year olds	70	VT+NVT	Cobey&Lipsitch	70-Cobey
																									604	1	1	>=5 year olds	70	ST '1'	Cobey&Lipsitch	70-Cobey
																									605	1	1	>=5 year olds	70	VT	Cobey&Lipsitch	70-Cobey
																									606	1	-0.02	>=5 year olds	70	VT+NVT	Cobey&Lipsitch	70-Cobey
																									607	2	1	<5 year olds	70	ST '1'	Cobey&Lipsitch	70-Cobey
																									608	2	1	<5 year olds	70	VT	Cobey&Lipsitch	70-Cobey
																									609	2	0.02	<5 year olds	70	VT+NVT	Cobey&Lipsitch	70-Cobey
																									610	2	1	>=5 year olds	70	ST '1'	Cobey&Lipsitch	70-Cobey
																									611	2	1	>=5 year olds	70	VT	Cobey&Lipsitch	70-Cobey
																									612	2	-0.06	>=5 year olds	70	VT+NVT	Cobey&Lipsitch	70-Cobey
																									613	3	1	<5 year olds	70	ST '1'	Cobey&Lipsitch	70-Cobey
																									614	3	1	<5 year olds	70	VT	Cobey&Lipsitch	70-Cobey
																									615	3	0.02	<5 year olds	70	VT+NVT	Cobey&Lipsitch	70-Cobey
																									616	3	1	>=5 year olds	70	ST '1'	Cobey&Lipsitch	70-Cobey
																									617	3	1	>=5 year olds	70	VT	Cobey&Lipsitch	70-Cobey
																									618	3	-0.09	>=5 year olds	70	VT+NVT	Cobey&Lipsitch	70-Cobey
																									619	4	1	<5 year olds	70	ST '1'	Cobey&Lipsitch	70-Cobey
																									620	4	1	<5 year olds	70	VT	Cobey&Lipsitch	70-Cobey
																									621	4	0.02	<5 year olds	70	VT+NVT	Cobey&Lipsitch	70-Cobey
																									622	4	1	>=5 year olds	70	ST '1'	Cobey&Lipsitch	70-Cobey
																									623	4	1	>=5 year olds	70	VT	Cobey&Lipsitch	70-Cobey
																									624	4	-0.14	>=5 year olds	70	VT+NVT	Cobey&Lipsitch	70-Cobey
																									625	5	1	<5 year olds	70	ST '1'	Cobey&Lipsitch	70-Cobey
																									626	5	1	<5 year olds	70	VT	Cobey&Lipsitch	70-Cobey
																									627	5	0.01	<5 year olds	70	VT+NVT	Cobey&Lipsitch	70-Cobey
																									628	5	1	>=5 year olds	70	ST '1'	Cobey&Lipsitch	70-Cobey
																									629	5	1	>=5 year olds	70	VT	Cobey&Lipsitch	70-Cobey
																									630	5	-0.18	>=5 year olds	70	VT+NVT	Cobey&Lipsitch	70-Cobey
																									631	6	1	<5 year olds	70	ST '1'	Cobey&Lipsitch	70-Cobey
																									632	6	1	<5 year olds	70	VT	Cobey&Lipsitch	70-Cobey
																									633	6	0.01	<5 year olds	70	VT+NVT	Cobey&Lipsitch	70-Cobey
																									634	6	1	>=5 year olds	70	ST '1'	Cobey&Lipsitch	70-Cobey
																									635	6	1	>=5 year olds	70	VT	Cobey&Lipsitch	70-Cobey
																									636	6	-0.25	>=5 year olds	70	VT+NVT	Cobey&Lipsitch	70-Cobey
																									637	7	1	<5 year olds	70	ST '1'	Cobey&Lipsitch	70-Cobey
																									638	7	1	<5 year olds	70	VT	Cobey&Lipsitch	70-Cobey
																									639	7	-0.02	<5 year olds	70	VT+NVT	Cobey&Lipsitch	70-Cobey
																									640	7	1	>=5 year olds	70	ST '1'	Cobey&Lipsitch	70-Cobey
																									641	7	1	>=5 year olds	70	VT	Cobey&Lipsitch	70-Cobey
																									642	7	-0.32	>=5 year olds	70	VT+NVT	Cobey&Lipsitch	70-Cobey
																									643	8	1	<5 year olds	70	ST '1'	Cobey&Lipsitch	70-Cobey
																									644	8	1	<5 year olds	70	VT	Cobey&Lipsitch	70-Cobey
																									645	8	-0.02	<5 year olds	70	VT+NVT	Cobey&Lipsitch	70-Cobey
																									646	8	1	>=5 year olds	70	ST '1'	Cobey&Lipsitch	70-Cobey
																									647	8	1	>=5 year olds	70	VT	Cobey&Lipsitch	70-Cobey
																									648	8	-0.37	>=5 year olds	70	VT+NVT	Cobey&Lipsitch	70-Cobey
																									649	9	1	<5 year olds	70	ST '1'	Cobey&Lipsitch	70-Cobey
																									650	9	1	<5 year olds	70	VT	Cobey&Lipsitch	70-Cobey
																									651	9	-0.05	<5 year olds	70	VT+NVT	Cobey&Lipsitch	70-Cobey
																									652	9	1	>=5 year olds	70	ST '1'	Cobey&Lipsitch	70-Cobey
																									653	9	1	>=5 year olds	70	VT	Cobey&Lipsitch	70-Cobey
																									654	9	-0.48	>=5 year olds	70	VT+NVT	Cobey&Lipsitch	70-Cobey
																									655	10	1	<5 year olds	70	ST '1'	Cobey&Lipsitch	70-Cobey
																									656	10	1	<5 year olds	70	VT	Cobey&Lipsitch	70-Cobey
																									657	10	-0.07	<5 year olds	70	VT+NVT	Cobey&Lipsitch	70-Cobey
																									658	10	1	>=5 year olds	70	ST '1'	Cobey&Lipsitch	70-Cobey
																									659	10	1	>=5 year olds	70	VT	Cobey&Lipsitch	70-Cobey
																									660	10	-0.57	>=5 year olds	70	VT+NVT	Cobey&Lipsitch	70-Cobey
																									661	11	1	<5 year olds	70	ST '1'	Cobey&Lipsitch	70-Cobey
																									662	11	1	<5 year olds	70	VT	Cobey&Lipsitch	70-Cobey
																									663	11	-0.1	<5 year olds	70	VT+NVT	Cobey&Lipsitch	70-Cobey
																									664	11	1	>=5 year olds	70	ST '1'	Cobey&Lipsitch	70-Cobey
																									665	11	1	>=5 year olds	70	VT	Cobey&Lipsitch	70-Cobey
																									666	11	-0.67	>=5 year olds	70	VT+NVT	Cobey&Lipsitch	70-Cobey
																									667	12	1	<5 year olds	70	ST '1'	Cobey&Lipsitch	70-Cobey
																									668	12	1	<5 year olds	70	VT	Cobey&Lipsitch	70-Cobey
																									669	12	-0.15	<5 year olds	70	VT+NVT	Cobey&Lipsitch	70-Cobey
																									670	12	1	>=5 year olds	70	ST '1'	Cobey&Lipsitch	70-Cobey
																									671	12	1	>=5 year olds	70	VT	Cobey&Lipsitch	70-Cobey
																									672	12	-0.8	>=5 year olds	70	VT+NVT	Cobey&Lipsitch	70-Cobey
																									673	13	1	<5 year olds	70	ST '1'	Cobey&Lipsitch	70-Cobey
																									674	13	1	<5 year olds	70	VT	Cobey&Lipsitch	70-Cobey
																									675	13	-0.19	<5 year olds	70	VT+NVT	Cobey&Lipsitch	70-Cobey
																									676	13	1	>=5 year olds	70	ST '1'	Cobey&Lipsitch	70-Cobey
																									677	13	1	>=5 year olds	70	VT	Cobey&Lipsitch	70-Cobey
																									678	13	-0.94	>=5 year olds	70	VT+NVT	Cobey&Lipsitch	70-Cobey
																									679	14	1	<5 year olds	70	ST '1'	Cobey&Lipsitch	70-Cobey
																									680	14	1	<5 year olds	70	VT	Cobey&Lipsitch	70-Cobey
																									681	14	-0.24	<5 year olds	70	VT+NVT	Cobey&Lipsitch	70-Cobey
																									682	14	1	>=5 year olds	70	ST '1'	Cobey&Lipsitch	70-Cobey
																									683	14	1	>=5 year olds	70	VT	Cobey&Lipsitch	70-Cobey
																									684	14	-1.08	>=5 year olds	70	VT+NVT	Cobey&Lipsitch	70-Cobey
																									685	15	1	<5 year olds	70	ST '1'	Cobey&Lipsitch	70-Cobey
																									686	15	1	<5 year olds	70	VT	Cobey&Lipsitch	70-Cobey
																									687	15	-0.29	<5 year olds	70	VT+NVT	Cobey&Lipsitch	70-Cobey
																									688	15	1	>=5 year olds	70	ST '1'	Cobey&Lipsitch	70-Cobey
																									689	15	1	>=5 year olds	70	VT	Cobey&Lipsitch	70-Cobey
																									690	15	-1.23	>=5 year olds	70	VT+NVT	Cobey&Lipsitch	70-Cobey
																									691	16	1	<5 year olds	70	ST '1'	Cobey&Lipsitch	70-Cobey
																									692	16	1	<5 year olds	70	VT	Cobey&Lipsitch	70-Cobey
																									693	16	-0.28	<5 year olds	70	VT+NVT	Cobey&Lipsitch	70-Cobey
																									694	16	1	>=5 year olds	70	ST '1'	Cobey&Lipsitch	70-Cobey
																									695	16	1	>=5 year olds	70	VT	Cobey&Lipsitch	70-Cobey
																									696	16	-1.28	>=5 year olds	70	VT+NVT	Cobey&Lipsitch	70-Cobey
																									697	17	1	<5 year olds	70	ST '1'	Cobey&Lipsitch	70-Cobey
																									698	17	1	<5 year olds	70	VT	Cobey&Lipsitch	70-Cobey
																									699	17	-0.19	<5 year olds	70	VT+NVT	Cobey&Lipsitch	70-Cobey
																									700	17	1	>=5 year olds	70	ST '1'	Cobey&Lipsitch	70-Cobey
																									701	17	1	>=5 year olds	70	VT	Cobey&Lipsitch	70-Cobey
																									702	17	-1.16	>=5 year olds	70	VT+NVT	Cobey&Lipsitch	70-Cobey
																									703	18	1	<5 year olds	70	ST '1'	Cobey&Lipsitch	70-Cobey
																									704	18	1	<5 year olds	70	VT	Cobey&Lipsitch	70-Cobey
																									705	18	0.03	<5 year olds	70	VT+NVT	Cobey&Lipsitch	70-Cobey
																									706	18	1	>=5 year olds	70	ST '1'	Cobey&Lipsitch	70-Cobey
																									707	18	1	>=5 year olds	70	VT	Cobey&Lipsitch	70-Cobey
																									708	18	-0.81	>=5 year olds	70	VT+NVT	Cobey&Lipsitch	70-Cobey
																									709	19	1	<5 year olds	70	ST '1'	Cobey&Lipsitch	70-Cobey
																									710	19	1	<5 year olds	70	VT	Cobey&Lipsitch	70-Cobey
																									711	19	0.42	<5 year olds	70	VT+NVT	Cobey&Lipsitch	70-Cobey
																									712	19	1	>=5 year olds	70	ST '1'	Cobey&Lipsitch	70-Cobey
																									713	19	1	>=5 year olds	70	VT	Cobey&Lipsitch	70-Cobey
																									714	19	-0.09	>=5 year olds	70	VT+NVT	Cobey&Lipsitch	70-Cobey
																									715	20	0.58	<5 year olds	70	ST '1'	Cobey&Lipsitch	70-Cobey
																									716	20	0.79	<5 year olds	70	VT	Cobey&Lipsitch	70-Cobey
																									717	20	0.79	<5 year olds	70	VT+NVT	Cobey&Lipsitch	70-Cobey
																									718	20	0.82	>=5 year olds	70	ST '1'	Cobey&Lipsitch	70-Cobey
																									719	20	0.91	>=5 year olds	70	VT	Cobey&Lipsitch	70-Cobey
																									720	20	0.91	>=5 year olds	70	VT+NVT	Cobey&Lipsitch	70-Cobey
